# Supplementary material for: AVID: An integrative framework for discovering functional relationships among proteins
Source: BMC Bioinformatics. 2005 Jun 1;6:136. doi: 10.1186/1471-2105-6-136 (PMC1177925; doi:10.1186/1471-2105-6-136)
Supplement: Additional File 1 — Correlation coefficients and supporting data in detail. [file 1471-2105-6-136-S1.xls]

## Sheet: stable1.txt
Jiang & Keating
AVID: An integrative framework for discovering functional relationships among proteins
Additional file 1
Correlation between genomic data sets and functional annotation from GO
	MF
data set	common proteins	pairs among	pairs in common	correlation	normalized
		common proteins	with MF	coefficient	correlation efficient
UCSFLocalization	1302			0.02533
in same cellular compartment		241618	18764	0.07766	0.030654
not in same compartment		1452284	24150	0.01663	0.006564
yeast2hybrid	1050			0.01491
recorded interactions		1232	220	0.17857	0.119742
no interactions recorded		1100218	16206	0.01473	0.009878
mips_complex	1187			0.03829
in same complex		33672	15792	0.469	0.122498
not in same complex		1374110	38106	0.02773	0.007244
yeastProteome_paralogs	1326			0.01657
similar sequence		8012	2486	0.31028	0.187312
dissimilar sequence		1748938	26618	0.01522	0.009188
microarray_GDS124_pairs	1736			0.02052
-1		18	0	0	0
-0.9		900	14	0.01556	0.007582
-0.8		5910	124	0.02098	0.010226
-0.7		19086	474	0.02483	0.012104
-0.6		43148	886	0.02053	0.010008
-0.5		80230	1324	0.0165	0.008044
-0.4		130398	2210	0.01695	0.00826
-0.3		189814	3120	0.01644	0.008012
-0.2		253538	4262	0.01681	0.008194
-0.1		303590	5438	0.01791	0.00873
0		332360	6062	0.01824	0.00889
0.1		330242	6348	0.01922	0.009368
0.2		302484	6470	0.02139	0.010426
0.3		250148	5770	0.02307	0.011242
0.4		189168	4642	0.02454	0.01196
0.5		125216	3438	0.02746	0.013382
0.6		70768	2386	0.03372	0.016432
0.7		29978	1494	0.04984	0.02429
0.8		7326	584	0.07972	0.038852
0.9		406	72	0.17734	0.086434
	BP
data set	common proteins	pairs among	pairs in common	correlation	normalized
		common proteins	with BP	coefficient	correlation efficient
UCSFLocalization	1446			0.01339
in same cellular compartment		245640	9640	0.03924	0.02931
not in same cellular compartment		1843830	18340	0.00995	0.00743
yeast2hybrid	1253			0.01314
recorded interactions		1876	412	0.21962	0.16718
no interactions recorded		1566880	20196	0.01289	0.00981
mips_complex	1230			0.01793
in same complex		28610	5948	0.2079	0.11596
not in same complex		1483060	21154	0.01426	0.00796
yeastProteome_paralogs	1319			0.01461
similar sequence		13435	6758	0.50301	0.34425
dissimilar sequence		1725007	18644	0.01081	0.0074
microarray_GDS124_pairs	1979			0.01229
-1		22	0	0	0
-0.9		1098	4	0.00364	0.00296
-0.8		6708	34	0.00507	0.00412
-0.7		21628	144	0.00666	0.00542
-0.6		49620	446	0.00899	0.00731
-0.5		93436	802	0.00858	0.00698
-0.4		154086	1316	0.00854	0.00695
-0.3		228206	2154	0.00944	0.00768
-0.2		307276	3076	0.01001	0.00814
-0.1		375898	4162	0.01107	0.00901
0		419022	4936	0.01178	0.00958
0.1		424214	5110	0.01205	0.0098
0.2		393536	4992	0.01268	0.01032
0.3		333906	4434	0.01328	0.0108
0.4		257898	3734	0.01448	0.01178
0.5		176182	2988	0.01696	0.0138
0.6		101586	1950	0.0192	0.01562
0.7		42576	1126	0.02645	0.02152
0.8		10626	582	0.05477	0.04456
0.9		606	88	0.14521	0.11815
	CC
data set	common proteins	pairs among	pairs in common	correlation	normalized
		common proteins	with CC	coefficient	correlation efficient
UCSFLocalization	929			0.01953
in same cellular compartment		96940	11012	0.1136	0.05818
not in same cellular compartment		765172	5822	0.00761	0.0039
yeast2hybrid	754			0.01599
recorded interactions		980	398	0.40612	0.25394
no interactions recorded		566782	8682	0.01532	0.00958
mips_complex	978			0.02174
in same complex		28062	16064	0.57245	0.26332
not in same complex		927444	4708	0.00508	0.00234
yeastProteome_paralogs	781			0.02363
similar sequence		3482	644	0.18495	0.07826
dissimilar sequence		605698	13752	0.0227	0.00961
microarray_GDS124_pairs	1223			0.01805
-1		10	0	0	0
-0.9		388	4	0.01031	0.00571
-0.8		2808	38	0.01353	0.0075
-0.7		9012	138	0.01531	0.00848
-0.6		19986	260	0.01301	0.00721
-0.5		36284	496	0.01367	0.00757
-0.4		59536	770	0.01293	0.00716
-0.3		87586	1204	0.01375	0.00761
-0.2		118910	1618	0.01361	0.00754
-0.1		143832	2112	0.01468	0.00813
0		160054	2500	0.01562	0.00865
0.1		160674	2776	0.01728	0.00957
0.2		149916	2868	0.01913	0.0106
0.3		127666	2668	0.0209	0.01158
0.4		97506	2132	0.02187	0.01211
0.5		67192	1852	0.02756	0.01527
0.6		39760	1202	0.03023	0.01675
0.7		17788	836	0.047	0.02603
0.8		4526	320	0.0707	0.03916
0.9		292	66	0.22603	0.1252
