# Supplementary material for: AVID: An integrative framework for discovering functional relationships among proteins
Source: BMC Bioinformatics. 2005 Jun 1;6:136. doi: 10.1186/1471-2105-6-136 (PMC1177925; doi:10.1186/1471-2105-6-136)
Supplement: Additional File 4 — AVID MF, BP and CC predictions – refined and novel. [file 1471-2105-6-136-S4.xls]

## Sheet: outputResultsForPredictions.txt
Jiang & Keating
AVID: An integrative framework for discovering functional relationships among proteins
Additional file 4
Refined and novel predictions of protein function at the AVID GO level and at MF level 2, BP level 3 and CC level 4
The label "known" indicates that the protein was already annotated at the AVID GO level,
in which case the terms given are the ones assigned by GO
protein id	MF label	MF AVID GO level prediction	MF level 2 prediction	BP label	BP AVID GO level prediciton	BP level 3 prediction	CC label	CC AVID GO level prediction	CC level 4 prediction
YCL042W	novel	GO:0004843;GO:0004121;GO:0004309;GO:0004587;GO:0004427;GO:0004017;GO:0004618;GO:0003899;GO:0008320;GO:0003689	GO:0005215; GO:0003824; GO:0005488				refined	GO:0005663	GO:0005634
TY1BBR	novel	GO:0004535;GO:0008143;GO:0000175;GO:0003899;GO:0030332	GO:0003824; GO:0005488	novel	GO:0007121	GO:0008151; GO:0000003	novel	GO:0000243	GO:0030529; GO:0005634
YGR068C	novel	GO:0030332	GO:0005488	novel	GO:0007121;GO:0000289	GO:0008151; GO:0000003; GO:0008152	novel	GO:0005956	GO:0005956
TY1BNL1	novel	GO:0000175;GO:0003899;GO:0005089;GO:0030332	GO:0003824; GO:0005488; GO:0030234	novel	GO:0007121;GO:0006468;GO:0006319;GO:0009060;GO:0009306;GO:0000105;GO:0000289;GO:0000282;GO:0016074;GO:0000750	GO:0008151; GO:0009605; GO:0000746; GO:0000003; GO:0007154; GO:0046903; GO:0008152	novel	GO:0000243	GO:0030529; GO:0005634
YDR351W	novel	GO:0004535;GO:0008143;GO:0000175;GO:0003899;GO:0030332	GO:0003824; GO:0005488	refined	GO:0007121	GO:0008151; GO:0000003	refined	GO:0030122	GO:0005886; GO:0005737
YKR021W	novel	GO:0030332	GO:0005488	novel	GO:0007121;GO:0000289	GO:0008151; GO:0000003; GO:0008152	novel	GO:0005956	GO:0005956
YFR022W	novel	GO:0030332	GO:0005488	novel	GO:0007121;GO:0000289	GO:0008151; GO:0000003; GO:0008152
YBL101C	novel	GO:0030332	GO:0005488				novel	GO:0005956	GO:0005956
YPL063W	novel	GO:0030332	GO:0005488	known	GO:0030150	GO:0008151; GO:0008152	known	GO:0005744	GO:0005740; GO:0019866; GO:0005737
YPR030W	novel	GO:0030332	GO:0005488	refined	GO:0007121;GO:0000289	GO:0008151; GO:0000003; GO:0008152	refined	GO:0000164	GO:0000164
YGL242C	novel	GO:0017136;GO:0045129	GO:0003824	novel	GO:0001558;GO:0045835;GO:0018318;GO:0016575;GO:0000750	GO:0008151; GO:0009605; GO:0000746; GO:0000003; GO:0007154; GO:0008152
YNL182C	novel	GO:0030515	GO:0005488	novel	GO:0000065;GO:0000002;GO:0042273;GO:0000266	GO:0008151	novel	GO:0005732;GO:0005852	GO:0030529; GO:0005634; GO:0005737
YGR130C	novel	GO:0003680;GO:0000217	GO:0005488	novel	GO:0000706;GO:0007118;GO:0000001;GO:0042138;GO:0000011;GO:0000755;GO:0007121;GO:0000722;GO:0000065;GO:0008298;GO:0000727;GO:0007119;GO:0030242;GO:0008360;GO:0000092;GO:0006888;GO:0006303	GO:0006950; GO:0008151; GO:0000746; GO:0000003; GO:0006944; GO:0009719; GO:0008152; GO:0009653	refined	GO:0000164	GO:0000164
YPL074W	refined	GO:0004176	GO:0003824	novel	GO:0016571;GO:0000132;GO:0007152;GO:0045053;GO:0000070;GO:0006354;GO:0016074;GO:0006457;GO:0006272;GO:0000065;GO:0006298;GO:0006365;GO:0030433;GO:0045324;GO:0006906;GO:0000022	GO:0006950; GO:0008151; GO:0009719; GO:0008152
YDR239C	novel	GO:0004736;GO:0004818;GO:0004364;GO:0004709;GO:0004708;GO:0004122	GO:0004871; GO:0003824	novel	GO:0000147;GO:0007094;GO:0007118;GO:0006368;GO:0000001;GO:0000011;GO:0007121;GO:0000065;GO:0007119;GO:0007120;GO:0000092	GO:0008151; GO:0000003; GO:0008152	novel	GO:0005887;GO:0005937	GO:0005886; GO:0030483; GO:0016021
YDR532C				novel	GO:0000065	GO:0008151	novel	GO:0000131	GO:0000131
YPR067W	novel	GO:0003986;GO:0004449;GO:0030060	GO:0003824	refined	GO:0000372	GO:0008152	refined	GO:0005666	GO:0005634
YFL042C	novel	GO:0003714;GO:0008320;GO:0046961;GO:0003986	GO:0005215; GO:0030528; GO:0003824; GO:0005488	novel	GO:0019649;GO:0006989;GO:0006388;GO:0019650	GO:0006950; GO:0009605; GO:0008152	novel	GO:0005736;GO:0005666	GO:0005634
YDR141C	novel	GO:0003714;GO:0008320;GO:0046961;GO:0003986	GO:0005215; GO:0030528; GO:0003824; GO:0005488				novel	GO:0005666	GO:0005634
YMR144W	novel	GO:0003700	GO:0030528; GO:0005488	novel	GO:0045835;GO:0000083;GO:0000755;GO:0009409;GO:0008360;GO:0000092;GO:0016575	GO:0006950; GO:0008151; GO:0009605; GO:0000746; GO:0000003; GO:0006944; GO:0008152; GO:0009653	refined	GO:0000788	GO:0005694; GO:0005634
YMR192W	novel	GO:0005097	GO:0030234	novel	GO:0007094;GO:0007064;GO:0000755;GO:0008360;GO:0007120;GO:0007130	GO:0008151; GO:0000746; GO:0000003; GO:0006944; GO:0009653	novel	GO:0005857	GO:0005938; GO:0005737
YJR134C	novel	GO:0005200;GO:0003777	GO:0005488; GO:0005198; GO:0003774	novel	GO:0000132;GO:0006999;GO:0007118;GO:0000001;GO:0000011;GO:0000755;GO:0007121;GO:0008298;GO:0006407;GO:0007119;GO:0008360;GO:0045010;GO:0007120;GO:0000092;GO:0007266;GO:0006888	GO:0008151; GO:0000746; GO:0000003; GO:0007154; GO:0006944; GO:0008152; GO:0009653	novel	GO:0005857	GO:0005938; GO:0005737
YDL099W	novel	GO:0000146	GO:0003774	novel	GO:0007118;GO:0000001;GO:0000011;GO:0000755;GO:0007119;GO:0008360	GO:0008151; GO:0000746; GO:0000003; GO:0006944; GO:0009653
YDL156W	novel	GO:0003917;GO:0004523;GO:0004350;GO:0004618;GO:0004003	GO:0003824; GO:0005488	novel	GO:0030490	GO:0008151; GO:0008152	novel	GO:0005881;GO:0000113;GO:0000108	GO:0005634; GO:0005737
YDR295C	novel	GO:0000014;GO:0000739;GO:0004003;GO:0003777	GO:0003824; GO:0005488; GO:0003774	novel	GO:0006269;GO:0006268;GO:0007118;GO:0000001;GO:0000011;GO:0006301;GO:0007119	GO:0006950; GO:0008151; GO:0000003; GO:0009719; GO:0008152	novel	GO:0005662	GO:0005634
YPR179C	novel	GO:0000014;GO:0000739;GO:0004003;GO:0003777	GO:0003824; GO:0005488; GO:0003774	novel	GO:0006269;GO:0006268;GO:0006301	GO:0006950; GO:0008151; GO:0009719; GO:0008152	novel	GO:0005662	GO:0005634
YGR163W	refined	GO:0003931	GO:0003824; GO:0005488	novel	GO:0006817	GO:0008151	refined	GO:0005857;GO:0008023;GO:0005658	GO:0005634; GO:0005938; GO:0005737
YBR241C	novel	GO:0005355	GO:0005215	novel	GO:0015771;GO:0007152;GO:0000017;GO:0009749;GO:0006859;GO:0006817;GO:0006012	GO:0008151; GO:0009719; GO:0008152	novel	GO:0005842	GO:0030529; GO:0005737
YDL036C	novel	GO:0004730	GO:0003824				novel	GO:0005663;GO:0005945	GO:0005634; GO:0005737
YMR181C							novel	GO:0005663	GO:0005634
YGL081W	novel	GO:0003883	GO:0003824				novel	GO:0005663;GO:0000798;GO:0030126;GO:0005852	GO:0005694; GO:0005634; GO:0005737
YHR020W	known	GO:0004827	GO:0003824				novel	GO:0005663	GO:0005634
YDR143C	novel	GO:0005099;GO:0004840	GO:0003824; GO:0030234	refined	GO:0007265	GO:0007154	novel	GO:0005663	GO:0005634
YDL101C	refined	GO:0003689	GO:0005488	known	GO:0000077;GO:0006468	GO:0006950; GO:0008151; GO:0009719; GO:0008152	novel	GO:0005663	GO:0005634
YBR035C	known	GO:0004733	GO:0003824				novel	GO:0005663;GO:0000307;GO:0005937;GO:0005750;GO:0005857;GO:0000143	GO:0005740; GO:0005634; GO:0005737; GO:0030483; GO:0005938; GO:0000307; GO:0045275; GO:0019866
YKL215C	novel	GO:0003763;GO:0003773;GO:0003767	GO:0003824; GO:0003754				novel	GO:0005663;GO:0005945;GO:0005854;GO:0008540;GO:0005946;GO:0005851	GO:0005946; GO:0005634; GO:0005737
YER087W	known	GO:0004827	GO:0003824				novel	GO:0005663;GO:0005945	GO:0005634; GO:0005737
YOR144C	novel	GO:0003689;GO:0003893	GO:0005488; GO:0003824	known	GO:0045910;GO:0000335	GO:0008152	novel	GO:0005663	GO:0005634
YMR279C	novel	GO:0005355	GO:0005215	novel	GO:0015846	GO:0008151	novel	GO:0005887	GO:0005886; GO:0016021
YOR378W	novel	GO:0005355;GO:0005353;GO:0015578	GO:0005215	novel	GO:0015846	GO:0008151	novel	GO:0030126;GO:0005666;GO:0005625	GO:0005634; GO:0005625; GO:0005737
YCR023C	novel	GO:0005355	GO:0005215	novel	GO:0015846	GO:0008151
YDR387C	refined	GO:0005355	GO:0005215	novel	GO:0015846	GO:0008151
YCL069W	novel	GO:0005355	GO:0005215	novel	GO:0015846	GO:0008151	novel	GO:0005887	GO:0005886; GO:0016021
YFL040W	novel	GO:0005355	GO:0005215	novel	GO:0015846	GO:0008151	novel	GO:0005887	GO:0005886; GO:0016021
YOL137W	novel	GO:0005355	GO:0005215	novel	GO:0015846;GO:0006859;GO:0006012	GO:0008151; GO:0008152	novel	GO:0005887	GO:0005886; GO:0016021
YMR155W	novel	GO:0000297	GO:0005215	novel	GO:0015771;GO:0015846;GO:0000017	GO:0008151	novel	GO:0005732	GO:0005634; GO:0030529
YKR105C	novel	GO:0005355	GO:0005215	novel	GO:0015846	GO:0008151	novel	GO:0005842	GO:0005737; GO:0030529
YBR293W	novel	GO:0005355	GO:0005215	novel	GO:0015846	GO:0008151	novel	GO:0005887	GO:0005886; GO:0016021
YML030W	novel	GO:0030364	GO:0005488	novel	GO:0006904;GO:0007121;GO:0006893;GO:0006906	GO:0008151; GO:0000003	novel	GO:0005849	GO:0005634
YDR359C	novel	GO:0004057	GO:0003824	novel	GO:0006272;GO:0006298	GO:0008151; GO:0009719; GO:0008152; GO:0006950	novel	GO:0005669	GO:0005634
YDR279W	novel	GO:0008320	GO:0005488; GO:0005215	novel	GO:0006272;GO:0006298	GO:0008151; GO:0009719; GO:0008152; GO:0006950	novel	GO:0008541	GO:0005634; GO:0005737
YER049W	novel	GO:0016619	GO:0003824	novel	GO:0000055;GO:0006272;GO:0006298	GO:0008151; GO:0009719; GO:0008152; GO:0006950	novel	GO:0030126	GO:0005737
YNL091W	novel	GO:0003917;GO:0042134;GO:0003743;GO:0000217;GO:0030515;GO:0003680	GO:0005488; GO:0045182; GO:0003824	refined	GO:0007152;GO:0007118;GO:0000001;GO:0000011;GO:0007119	GO:0008151; GO:0000003	novel	GO:0005937;GO:0030015;GO:0000243	GO:0005634; GO:0030483; GO:0030529
YGR238C	novel	GO:0000217;GO:0005200;GO:0003680;GO:0003777	GO:0005488; GO:0005198; GO:0003774	refined	GO:0000070	GO:0008151	known	GO:0005937	GO:0030483
YNL047C	novel	GO:0000217;GO:0003680	GO:0005488	novel	GO:0007094;GO:0000079	GO:0008151
YLR068W	novel	GO:0003917;GO:0042134;GO:0003743;GO:0000217;GO:0030515;GO:0003680	GO:0005488; GO:0045182; GO:0003824	known	GO:0030490	GO:0008151; GO:0008152
YJR061W	novel	GO:0003709;GO:0003743;GO:0000217;GO:0016455;GO:0003701;GO:0000014;GO:0003680;GO:0004109	GO:0030528; GO:0005488; GO:0045182; GO:0003824	novel	GO:0006493	GO:0008152	novel	GO:0005937	GO:0030483
YLR383W	novel	GO:0000217;GO:0005200;GO:0003680;GO:0003777	GO:0005488; GO:0005198; GO:0003774	refined	GO:0007120	GO:0008151; GO:0000003	refined	GO:0000799	GO:0005634; GO:0005694
YNL059C	novel	GO:0000217;GO:0005200;GO:0003680	GO:0005488; GO:0005198				refined	GO:0005937	GO:0030483
YKL201C	novel	GO:0003709;GO:0003743;GO:0000217;GO:0016455;GO:0003701;GO:0000014;GO:0003680;GO:0004109	GO:0030528; GO:0005488; GO:0045182; GO:0003824	known	GO:0006493	GO:0008152	novel	GO:0005669	GO:0005634
YER147C	novel	GO:0008320;GO:0000217;GO:0003680	GO:0005488; GO:0005215				refined	GO:0000798	GO:0005634; GO:0005694
YKL050C	novel	GO:0003709;GO:0003743;GO:0003682;GO:0000217;GO:0016455;GO:0003701;GO:0000014;GO:0003680;GO:0004109;GO:0003777;GO:0000146	GO:0030528; GO:0005488; GO:0045182; GO:0003824; GO:0003774	novel	GO:0000070	GO:0008151	novel	GO:0016602;GO:0005885	GO:0005634; GO:0005737
YDL197C	novel	GO:0042393;GO:0003689;GO:0000217;GO:0003680;GO:0004842;GO:0003899;GO:0003777	GO:0005488; GO:0003824; GO:0003774	known	GO:0006347	GO:0008151; GO:0008152; GO:0040029	novel	GO:0000798;GO:0000799	GO:0005634; GO:0005694
YNL245C	novel	GO:0042393;GO:0003689;GO:0000217;GO:0003680;GO:0004842;GO:0003777	GO:0005488; GO:0003824; GO:0003774
YDL003W	novel	GO:0008320;GO:0000217;GO:0003680	GO:0005488; GO:0005215	known	GO:0007076;GO:0007064	GO:0008151	known	GO:0000798	GO:0005634; GO:0005694
YMR031C	novel	GO:0000217;GO:0005200;GO:0003680	GO:0005488; GO:0005198				novel	GO:0000131;GO:0005937;GO:0005857;GO:0005625	GO:0005625; GO:0005737; GO:0030483; GO:0000131; GO:0005938
YDR325W	novel	GO:0000217;GO:0005200;GO:0003680;GO:0003777	GO:0005488; GO:0005198; GO:0003774	known	GO:0007076	GO:0008151	known	GO:0000799	GO:0005634; GO:0005694
YPL263C	novel	GO:0000217;GO:0003700;GO:0005200;GO:0003680;GO:0003777	GO:0030528; GO:0005488; GO:0005198; GO:0003774
YIL105C	novel	GO:0000217;GO:0004709;GO:0003680;GO:0004004	GO:0005488; GO:0004871; GO:0003824	novel	GO:0007094;GO:0000079	GO:0008151
YOL157C	novel	GO:0004558	GO:0003824
YER190W	novel	GO:0004004	GO:0005488; GO:0003824	novel	GO:0006607;GO:0006408;GO:0006999;GO:0006609;GO:0006610;GO:0006407;GO:0006365;GO:0006409;GO:0006608	GO:0008151; GO:0008152	novel	GO:0030428;GO:0005576	GO:0005576; GO:0030428
YJL225C	refined	GO:0004004	GO:0005488; GO:0003824	novel	GO:0006607;GO:0006408;GO:0006999;GO:0006609;GO:0006610;GO:0006407;GO:0006409;GO:0006608	GO:0008151; GO:0008152	novel	GO:0030428;GO:0005576	GO:0005576; GO:0030428
YBL112C	novel	GO:0004004	GO:0005488; GO:0003824	novel	GO:0006607;GO:0006408;GO:0006999;GO:0006609;GO:0006610;GO:0006407;GO:0006365;GO:0006409;GO:0006608	GO:0008151; GO:0008152	novel	GO:0030428;GO:0005576	GO:0005576; GO:0030428
YBL113C	novel	GO:0005100;GO:0004895	GO:0030234; GO:0004871; GO:0005194	novel	GO:0006607;GO:0006408;GO:0006999;GO:0006609;GO:0006610;GO:0006407;GO:0006409;GO:0006608	GO:0008151; GO:0008152	novel	GO:0030428;GO:0005576	GO:0005576; GO:0030428
YLR196W	novel	GO:0030515	GO:0005488	novel	GO:0006607;GO:0006408;GO:0006999;GO:0007035;GO:0045053;GO:0000070;GO:0006609;GO:0006610;GO:0042273;GO:0006902;GO:0006407;GO:0006468;GO:0030433;GO:0006409;GO:0006348;GO:0006608;GO:0000022;GO:0008054;GO:0006888	GO:0008151; GO:0042592; GO:0008152; GO:0040029	novel	GO:0005732	GO:0005634; GO:0030529
YOR227W	novel	GO:0003743	GO:0005488; GO:0045182	novel	GO:0006607;GO:0006408;GO:0006999;GO:0006609;GO:0006610;GO:0007026;GO:0006883;GO:0006388;GO:0006407;GO:0000027;GO:0006334;GO:0006409;GO:0006608	GO:0008151; GO:0042592; GO:0008152	novel	GO:0005852	GO:0005737
YHL023C	novel	GO:0016565;GO:0004895;GO:0003713;GO:0004633	GO:0030528; GO:0005488; GO:0004871; GO:0003824; GO:0005194	novel	GO:0006607;GO:0006408;GO:0006999;GO:0006609;GO:0006610;GO:0006407;GO:0006409;GO:0006608	GO:0008151; GO:0008152
YLL067C	novel	GO:0004004	GO:0005488; GO:0003824	novel	GO:0006607;GO:0006408;GO:0006999;GO:0006609;GO:0006610;GO:0006407;GO:0006409;GO:0006608	GO:0008151; GO:0008152	novel	GO:0030428;GO:0005576	GO:0005576; GO:0030428
YEL041W				novel	GO:0006741;GO:0019675	GO:0008152
YLR345W	novel	GO:0003873;GO:0004619	GO:0003824	novel	GO:0006384	GO:0008152	novel	GO:0005965;GO:0005625;GO:0000015	GO:0005625; GO:0005737; GO:0005965
YHR033W	novel	GO:0003746;GO:0003841;GO:0008320;GO:0003982;GO:0004775;GO:0004615;GO:0008177;GO:0004591;GO:0008184	GO:0005488; GO:0045182; GO:0005215; GO:0003824				refined	GO:0005732;GO:0005811	GO:0005634; GO:0005737; GO:0030529
YBR217W	novel	GO:0003866;GO:0003755;GO:0004765;GO:0008977;GO:0008320;GO:0003855;GO:0003856;GO:0030189;GO:0004591;GO:0004764	GO:0005488; GO:0030234; GO:0005215; GO:0030188; GO:0003824	refined	GO:0007094;GO:0000079	GO:0008151	refined	GO:0008541;GO:0009337;GO:0017102;GO:0005885	GO:0005634; GO:0005737; GO:0017102; GO:0009337
YDR148C	novel	GO:0004148;GO:0004742;GO:0008121;GO:0003735;GO:0004591	GO:0005215; GO:0003824; GO:0005198	known	GO:0006099;GO:0006103	GO:0008152	refined	GO:0005750;GO:0005763;GO:0005967	GO:0005740; GO:0005737; GO:0030529; GO:0045254; GO:0045275; GO:0019866
YGL146C	novel	GO:0003910;GO:0004591	GO:0003824				refined	GO:0005732	GO:0005634; GO:0030529
YHR003C	novel	GO:0008640	GO:0003824	novel	GO:0045116	GO:0008152	novel	GO:0005842	GO:0005737; GO:0030529
YKL027W	novel	GO:0008640	GO:0003824				novel	GO:0005842	GO:0005737; GO:0030529
YMR310C	novel	GO:0016455;GO:0009982;GO:0004004	GO:0030528; GO:0005488; GO:0003824	novel	GO:0001522	GO:0008152	novel	GO:0019774;GO:0008540;GO:0005732;GO:0005687;GO:0000788;GO:0005688;GO:0005682	GO:0005634; GO:0005737; GO:0030529; GO:0005694
YDR061W	refined	GO:0003746;GO:0015440	GO:0005488; GO:0045182; GO:0005215; GO:0003824	novel	GO:0015918;GO:0007076;GO:0000070;GO:0007064;GO:0009060;GO:0007130;GO:0015691;GO:0015723	GO:0008151; GO:0008152	novel	GO:0005842	GO:0005737; GO:0030529
YHR105W	novel	GO:0008565	GO:0005215	novel	GO:0007076;GO:0045053;GO:0000070;GO:0042147	GO:0008151; GO:0008152
YMR138W	refined	GO:0003928;GO:0003767;GO:0005200;GO:0008619	GO:0005488; GO:0003824; GO:0003754; GO:0005198	refined	GO:0006888	GO:0008151	novel	GO:0005824;GO:0005880;GO:0000164;GO:0000131;GO:0005822;GO:0005843	GO:0005737; GO:0030529; GO:0000131; GO:0000164
YPL241C	novel	GO:0005200	GO:0005198				novel	GO:0005824;GO:0005880;GO:0005822	GO:0005737
YBR239C	novel	GO:0003700	GO:0030528; GO:0005488	novel	GO:0045955;GO:0006562;GO:0009410;GO:0006855;GO:0019878	GO:0008151; GO:0008152; GO:0009605	novel	GO:0005666	GO:0005634
YLR368W	novel	GO:0004861	GO:0030234				novel	GO:0000145;GO:0000131;GO:0005677;GO:0005937;GO:0005732;GO:0000143;GO:0005678	GO:0005634; GO:0005737; GO:0030483; GO:0030529; GO:0000131; GO:0005938
YFL017C	known	GO:0004343	GO:0003824	known	GO:0006048	GO:0008152	novel	GO:0019773;GO:0019774;GO:0005677;GO:0000159;GO:0005678	GO:0005634; GO:0005737; GO:0000159
YHR215W	known	GO:0003993	GO:0003824	novel	GO:0015888;GO:0016036	GO:0008151; GO:0006950; GO:0009605; GO:0007154	novel	GO:0005576;GO:0030287	GO:0005576; GO:0030287
YLR373C	novel	GO:0016566;GO:0008301	GO:0030528; GO:0005488	known	GO:0007039	GO:0008152	known	GO:0005887	GO:0005886; GO:0016021
YGR071C	novel	GO:0016566;GO:0008301	GO:0030528; GO:0005488				novel	GO:0000124	GO:0005634
YCR018C	novel	GO:0003700	GO:0030528; GO:0005488				novel	GO:0005655;GO:0000172;GO:0005732	GO:0005634; GO:0030529
YLL005C	novel	GO:0004134;GO:0000175;GO:0004842;GO:0004135;GO:0008536	GO:0005488; GO:0003824
YOR173W	novel	GO:0004843;GO:0004134;GO:0000175;GO:0008379;GO:0004135	GO:0005488; GO:0003824	novel	GO:0000290	GO:0008152	novel	GO:0030015	GO:0005634
YOL084W	novel	GO:0004134;GO:0000175;GO:0004842;GO:0004135	GO:0005488; GO:0003824
YLR241W	novel	GO:0004134;GO:0000175;GO:0004842;GO:0004135	GO:0005488; GO:0003824				novel	GO:0005885;GO:0030015	GO:0005634; GO:0005737
YPL213W	refined	GO:0016563;GO:0004004	GO:0030528; GO:0005488; GO:0003824	novel	GO:0007024;GO:0000282;GO:0007023;GO:0007265	GO:0008151; GO:0007154	known	GO:0005686	GO:0005634; GO:0030529
YOR353C	novel	GO:0000175	GO:0005488; GO:0003824	novel	GO:0007024;GO:0000289;GO:0007023;GO:0007265	GO:0008151; GO:0008152; GO:0007154	novel	GO:0005854	GO:0005737
YLR253W				novel	GO:0006122	GO:0008152	novel	GO:0005842	GO:0005737; GO:0030529
YDR020C	novel	GO:0004849	GO:0003824	novel	GO:0008655	GO:0008152
YBL051C	novel	GO:0003743	GO:0005488; GO:0045182	novel	GO:0006376;GO:0040008;GO:0006378;GO:0016973;GO:0000028;GO:0000184;GO:0006446;GO:0006379	GO:0008151; GO:0040007; GO:0008152	novel	GO:0005854;GO:0005851	GO:0005737
YDL167C	novel	GO:0003743	GO:0005488; GO:0045182	novel	GO:0000184;GO:0006446	GO:0008152	novel	GO:0030530	GO:0005634; GO:0030529
YDR266C	novel	GO:0004617	GO:0003824	novel	GO:0006448;GO:0006457;GO:0006468;GO:0000184	GO:0008152	novel	GO:0005852	GO:0005737
YML117W	novel	GO:0003743	GO:0005488; GO:0045182	novel	GO:0006378;GO:0016973;GO:0000184;GO:0006446;GO:0006379	GO:0008151; GO:0008152	novel	GO:0005686;GO:0030530;GO:0000131;GO:0000783;GO:0005852;GO:0005844;GO:0000243	GO:0005634; GO:0005737; GO:0030529; GO:0000131; GO:0005694
YER139C	novel	GO:0003743	GO:0005488; GO:0045182	novel	GO:0006448;GO:0006457;GO:0006468;GO:0000184	GO:0008152	novel	GO:0005852	GO:0005737
YGR250C	refined	GO:0003743	GO:0005488; GO:0045182	novel	GO:0040008;GO:0006378;GO:0000289;GO:0000184;GO:0006446;GO:0006379	GO:0040007; GO:0008152	novel	GO:0030530;GO:0005843;GO:0005852	GO:0005634; GO:0005737; GO:0030529
YMR231W	novel	GO:0017112	GO:0005488; GO:0030234	known	GO:0006895;GO:0006904;GO:0042145;GO:0045324	GO:0008151; GO:0006944	known	GO:0000329	GO:0005737; GO:0005774
YPL045W	novel	GO:0017112	GO:0005488; GO:0030234	known	GO:0006895;GO:0042145;GO:0045324	GO:0008151; GO:0006944	known	GO:0005626;GO:0000329	GO:0005737; GO:0005626; GO:0005774
YGR225W	novel	GO:0016565;GO:0017136;GO:0003743;GO:0003682;GO:0018024;GO:0003780;GO:0005200;GO:0017112;GO:0016563;GO:0045129;GO:0003777;GO:0004406	GO:0030528; GO:0005488; GO:0045182; GO:0030234; GO:0003824; GO:0005198; GO:0003774				known	GO:0005680	GO:0000151; GO:0005634
YAL002W	novel	GO:0017112	GO:0005488; GO:0030234	known	GO:0045324	GO:0008151	refined	GO:0000329	GO:0005737; GO:0005774
YMR003W							novel	GO:0000274;GO:0005756	GO:0045259; GO:0005740; GO:0005737; GO:0016021; GO:0019866
YHR128W	known	GO:0004845	GO:0003824	known	GO:0008655	GO:0008152	novel	GO:0000274	GO:0045259; GO:0005740; GO:0005737; GO:0016021; GO:0019866
YOR073W	novel	GO:0030508;GO:0003743;GO:0003938	GO:0005488; GO:0045182; GO:0003824				novel	GO:0005665;GO:0008541;GO:0008540;GO:0000329;GO:0030126;GO:0005732;GO:0005750;GO:0000221;GO:0000788;GO:0000274;GO:0005811;GO:0030127	GO:0045259; GO:0005740; GO:0005634; GO:0005737; GO:0016021; GO:0030529; GO:0005694; GO:0005774; GO:0045275; GO:0019866
YJL067W							novel	GO:0000274;GO:0005756	GO:0045259; GO:0005740; GO:0005737; GO:0016021; GO:0019866
YOR215C	novel	GO:0008121;GO:0004526;GO:0003743;GO:0046933;GO:0030060	GO:0005488; GO:0045182; GO:0005215; GO:0003824	novel	GO:0001682;GO:0009060;GO:0015986	GO:0008151; GO:0008152	novel	GO:0005750;GO:0000274	GO:0045259; GO:0005740; GO:0005737; GO:0016021; GO:0045275; GO:0019866
YJR133W	refined	GO:0004422	GO:0003824				novel	GO:0000274;GO:0005756	GO:0045259; GO:0005740; GO:0005737; GO:0016021; GO:0019866
YOR285W							novel	GO:0005665;GO:0000329;GO:0030126;GO:0005732;GO:0005750;GO:0000221;GO:0000788;GO:0000274;GO:0005811	GO:0045259; GO:0005740; GO:0005634; GO:0005737; GO:0016021; GO:0030529; GO:0005694; GO:0005774; GO:0045275; GO:0019866
YML079W							novel	GO:0000274;GO:0005756	GO:0045259; GO:0005740; GO:0005737; GO:0016021; GO:0019866
YLR440C							novel	GO:0005788;GO:0000274;GO:0005756	GO:0045259; GO:0005740; GO:0005737; GO:0016021; GO:0019866
YKR102W	novel	GO:0005099;GO:0000175;GO:0003743;GO:0003700;GO:0004709;GO:0003899;GO:0000146	GO:0030528; GO:0005488; GO:0045182; GO:0030234; GO:0004871; GO:0003824; GO:0003774
YBR172C	novel	GO:0000146	GO:0003774	refined	GO:0007118;GO:0000001;GO:0000011;GO:0007119;GO:0007120	GO:0008151; GO:0000003	novel	GO:0000143	GO:0005737; GO:0005938
YIL047C	novel	GO:0005293;GO:0005290;GO:0003682;GO:0005280;GO:0015114;GO:0015173;GO:0005288;GO:0000146;GO:0005331	GO:0005488; GO:0005215; GO:0003774
YNR066C	novel	GO:0000146	GO:0003774	novel	GO:0006896	GO:0008151
YBL047C	novel	GO:0000146	GO:0003774	refined	GO:0007121	GO:0008151; GO:0000003	known	GO:0005857	GO:0005737; GO:0005938
YPR188C	novel	GO:0000146	GO:0003774	novel	GO:0007118;GO:0000001;GO:0000011;GO:0007103;GO:0007119;GO:0007120	GO:0008151; GO:0000003	novel	GO:0000143	GO:0005737; GO:0005938
YNR065C	novel	GO:0000146	GO:0003774	novel	GO:0006896	GO:0008151	novel	GO:0000143	GO:0005737; GO:0005938
YCR101C	novel	GO:0000146	GO:0003774
YDR166C	novel	GO:0000211;GO:0003682;GO:0005053;GO:0000213;GO:0005200;GO:0004861;GO:0004250;GO:0003777;GO:0000146	GO:0008638; GO:0005488; GO:0030234; GO:0004871; GO:0003824; GO:0005198; GO:0003774	known	GO:0006904;GO:0007121;GO:0006893;GO:0006906	GO:0008151; GO:0000003	known	GO:0000145;GO:0000143	GO:0005737; GO:0005938
YCR099C	novel	GO:0000146	GO:0003774	novel	GO:0006896	GO:0008151	novel	GO:0000131;GO:0008023;GO:0005658	GO:0005634; GO:0000131
YDR420W	novel	GO:0000175;GO:0003700;GO:0003899;GO:0000146	GO:0030528; GO:0005488; GO:0003824; GO:0003774	known	GO:0006075;GO:0000282	GO:0008151; GO:0008152
YBR148W	novel	GO:0000146	GO:0003774
YCR100C	novel	GO:0000146	GO:0003774	novel	GO:0006896	GO:0008151
YGR089W	novel	GO:0000175;GO:0004748;GO:0003682;GO:0005200;GO:0008139;GO:0004842;GO:0003777;GO:0000146	GO:0005488; GO:0003824; GO:0005198; GO:0003774	novel	GO:0007118;GO:0000001;GO:0000011;GO:0007119	GO:0008151; GO:0000003	refined	GO:0005844	GO:0030529
YKL179C	novel	GO:0003777;GO:0000146	GO:0005488; GO:0003774	refined	GO:0007118;GO:0000001;GO:0000011;GO:0000755;GO:0007119;GO:0008360	GO:0008151; GO:0000746; GO:0000003; GO:0006944; GO:0009653
YLL017W	novel	GO:0000146	GO:0003774	novel	GO:0007121	GO:0008151; GO:0000003
YJR098C	novel	GO:0004843;GO:0004709;GO:0000146	GO:0004871; GO:0003824; GO:0003774	novel	GO:0030433	GO:0008152	novel	GO:0000143;GO:0000141	GO:0005737; GO:0005938
YLL040C	novel	GO:0004842;GO:0000146;GO:0008553	GO:0005488; GO:0005215; GO:0003824; GO:0003774	known	GO:0045053;GO:0045324	GO:0008151; GO:0008152	refined	GO:0000143	GO:0005737; GO:0005938
YLR436C	novel	GO:0004843;GO:0004709;GO:0000146	GO:0004871; GO:0003824; GO:0003774	refined	GO:0016579;GO:0007584;GO:0006468;GO:0030433	GO:0008152; GO:0009605; GO:0007154	novel	GO:0000143;GO:0000141	GO:0005737; GO:0005938
YJR138W	novel	GO:0015088;GO:0000146	GO:0005215; GO:0003774				novel	GO:0005762;GO:0005887;GO:0019774;GO:0000329;GO:0000143;GO:0000141	GO:0005634; GO:0005886; GO:0005737; GO:0016021; GO:0030529; GO:0005774; GO:0005938
YPR154W	novel	GO:0017024;GO:0005088;GO:0000146	GO:0005488; GO:0030234; GO:0003774	refined	GO:0007118;GO:0007121;GO:0006468;GO:0007266;GO:0000753	GO:0008151; GO:0000746; GO:0000003; GO:0009653; GO:0008152; GO:0009605; GO:0007154	novel	GO:0019773;GO:0005625;GO:0000795	GO:0005634; GO:0005625; GO:0005737; GO:0005694
YMR041C	novel	GO:0018456	GO:0003824	novel	GO:0019566;GO:0042732	GO:0008152
YDL124W	novel	GO:0004033	GO:0003824	novel	GO:0019566;GO:0009090;GO:0042732	GO:0008152	novel	GO:0046540;GO:0005782;GO:0005682;GO:0005852	GO:0005634; GO:0005737; GO:0030529
YGR066C				novel	GO:0045721	GO:0008152	novel	GO:0005852	GO:0005737
YAR066W	novel	GO:0000175;GO:0005485;GO:0016455	GO:0030528; GO:0005488; GO:0005215; GO:0003824	novel	GO:0006888	GO:0008151
YHR152W	novel	GO:0005100;GO:0000175;GO:0005485;GO:0016455	GO:0030528; GO:0005488; GO:0030234; GO:0005215; GO:0003824
YDR223W	novel	GO:0000171;GO:0004534	GO:0005488; GO:0003824
YLR223C	novel	GO:0000171;GO:0004534	GO:0005488; GO:0003824	known	GO:0006348	GO:0008151; GO:0008152; GO:0040029	novel	GO:0000172;GO:0005732	GO:0005634; GO:0030529
YKL195W	novel	GO:0003743;GO:0003735;GO:0016944	GO:0030528; GO:0005488; GO:0045182; GO:0005198	novel	GO:0006999;GO:0006407;GO:0006365;GO:0006493;GO:0006888	GO:0008151; GO:0008152	novel	GO:0005762	GO:0005737; GO:0030529
YDR260C	novel	GO:0004088;GO:0003883	GO:0003824	known	GO:0007152;GO:0030071	GO:0008151	known	GO:0005680	GO:0000151; GO:0005634
YKL054C	novel	GO:0003866;GO:0004736;GO:0004765;GO:0003743;GO:0003825;GO:0004679;GO:0003700;GO:0003855;GO:0004823;GO:0003856;GO:0008379;GO:0004088;GO:0004764	GO:0030528; GO:0005488; GO:0045182; GO:0003824	refined	GO:0007120;GO:0006888	GO:0008151; GO:0000003	refined	GO:0019774	GO:0005634; GO:0005737
YLR126C	novel	GO:0046820;GO:0004049;GO:0004070;GO:0004088;GO:0004425	GO:0003824	novel	GO:0046482	GO:0008152	novel	GO:0005680	GO:0000151; GO:0005634
YPR090W	novel	GO:0030364	GO:0005488				novel	GO:0005847	GO:0005634
YOR179C	novel	GO:0030364	GO:0005488	novel	GO:0006378	GO:0008152	novel	GO:0005847;GO:0005849	GO:0005634
YFR015C	known	GO:0004373	GO:0003824				novel	GO:0005847	GO:0005634
YFR003C	novel	GO:0004373;GO:0030364;GO:0005200;GO:0008599;GO:0004004;GO:0030060	GO:0005488; GO:0003824; GO:0005198				novel	GO:0005847	GO:0005634
YDR195W	known	GO:0030364	GO:0005488	refined	GO:0006378	GO:0008152	novel	GO:0005847	GO:0005634
YCL046W	novel	GO:0030364;GO:0005200	GO:0005488; GO:0005198				novel	GO:0005847	GO:0005634
YGR156W	refined	GO:0030364	GO:0005488	known	GO:0006378;GO:0006379	GO:0008152	novel	GO:0005847;GO:0005849	GO:0005634
YOR149C	novel	GO:0000009	GO:0003824
YGL142C	novel	GO:0000009	GO:0003824				refined	GO:0000788	GO:0005634; GO:0005694
YGL220W	novel	GO:0030508	GO:0003824	novel	GO:0030503	GO:0008151; GO:0042592	novel	GO:0008540;GO:0030127	GO:0005634; GO:0005737
YDL010W	novel	GO:0004602;GO:0030508;GO:0004364	GO:0003824				novel	GO:0030176	GO:0005737; GO:0012505; GO:0016021
YPL156C	novel	GO:0004602;GO:0030508;GO:0004364	GO:0003824	refined	GO:0030503	GO:0008151; GO:0042592	refined	GO:0005842	GO:0005737; GO:0030529
YKR038C	novel	GO:0030508	GO:0003824				novel	GO:0008540;GO:0030127	GO:0005634; GO:0005737
YML036W	novel	GO:0030508;GO:0003938	GO:0003824				novel	GO:0008541;GO:0008540;GO:0030127	GO:0005634; GO:0005737
YBR014C	novel	GO:0004602;GO:0030508;GO:0004364	GO:0003824	novel	GO:0030503	GO:0008151; GO:0042592	novel	GO:0030176	GO:0005737; GO:0012505; GO:0016021
YHR039C	novel	GO:0004029	GO:0003824
YMR110C	novel	GO:0004029	GO:0003824	novel	GO:0006538	GO:0008152
YBR228W							novel	GO:0000329;GO:0005724;GO:0000221;GO:0005852;GO:0005756	GO:0045259; GO:0005740; GO:0005634; GO:0005737; GO:0016021; GO:0005694; GO:0005774; GO:0019866
YDR367W							novel	GO:0019774;GO:0005724;GO:0005732;GO:0005946;GO:0005756	GO:0045259; GO:0005946; GO:0005740; GO:0005634; GO:0005737; GO:0016021; GO:0030529; GO:0005694; GO:0019866
YER047C	novel	GO:0003743;GO:0004708	GO:0005488; GO:0045182; GO:0003824	novel	GO:0045821;GO:0045053;GO:0045835;GO:0000070;GO:0016074;GO:0006883;GO:0045041;GO:0006457;GO:0006468;GO:0006365;GO:0030433;GO:0009408;GO:0045324;GO:0006906;GO:0000022;GO:0008054;GO:0016575	GO:0008151; GO:0042592; GO:0008152; GO:0006950; GO:0009605	novel	GO:0000329;GO:0005732;GO:0005666;GO:0000221	GO:0005634; GO:0005737; GO:0030529; GO:0005774
YLR462W	novel	GO:0004004	GO:0005488; GO:0003824	novel	GO:0006365	GO:0008151; GO:0008152	novel	GO:0030428;GO:0005576	GO:0005576; GO:0030428
YAL027W	novel	GO:0000014;GO:0004861;GO:0004004	GO:0005488; GO:0030234; GO:0003824	novel	GO:0006296;GO:0000736;GO:0006365;GO:0000735	GO:0008151; GO:0007530; GO:0009719; GO:0008152; GO:0006950	novel	GO:0000145;GO:0000131;GO:0005937;GO:0000143;GO:0000110	GO:0005634; GO:0005737; GO:0030483; GO:0000131; GO:0005938
YFL065C	novel	GO:0004004	GO:0005488; GO:0003824	novel	GO:0006365	GO:0008151; GO:0008152
YDR101C	novel	GO:0004004	GO:0005488; GO:0003824	known	GO:0042273	GO:0008151	refined	GO:0000143	GO:0005737; GO:0005938
YPR143W	novel	GO:0008312;GO:0008097;GO:0004004	GO:0005488; GO:0003824	novel	GO:0042273	GO:0008151	novel	GO:0005732	GO:0005634; GO:0030529
YBR152W	novel	GO:0004004	GO:0005488; GO:0003824	novel	GO:0006376;GO:0000370;GO:0000282	GO:0008151; GO:0008152	refined	GO:0000243	GO:0005634; GO:0030529
YGR103W	novel	GO:0004004	GO:0005488; GO:0003824	known	GO:0042273;GO:0030490	GO:0008151; GO:0008152	refined	GO:0005732	GO:0005634; GO:0030529
YPR203W	novel	GO:0004004	GO:0005488; GO:0003824	novel	GO:0006365	GO:0008151; GO:0008152	novel	GO:0030428;GO:0005576	GO:0005576; GO:0030428
YLL027W	novel	GO:0003735;GO:0004004	GO:0005488; GO:0003824; GO:0005198	refined	GO:0000372	GO:0008152	refined	GO:0000262	GO:0005737; GO:0009295; GO:0005694
YGL111W	novel	GO:0004004	GO:0005488; GO:0003824	known	GO:0042273	GO:0008151	novel	GO:0005732	GO:0005634; GO:0030529
YGR173W	novel	GO:0004004	GO:0005488; GO:0003824	novel	GO:0006888	GO:0008151
YPR018W	novel	GO:0003714;GO:0005487;GO:0003743;GO:0030515;GO:0004004	GO:0030528; GO:0005488; GO:0045182; GO:0005215; GO:0003824	known	GO:0006334	GO:0008151; GO:0008152	known	GO:0005678	GO:0005634
YHR218W	novel	GO:0004004	GO:0005488; GO:0003824	novel	GO:0006365	GO:0008151; GO:0008152	novel	GO:0030428;GO:0005576	GO:0005576; GO:0030428
YBR065C	novel	GO:0016563;GO:0004004	GO:0030528; GO:0005488; GO:0003824	refined	GO:0000282	GO:0008151	novel	GO:0000243	GO:0005634; GO:0030529
YBR102C	novel	GO:0004004	GO:0005488; GO:0003824	known	GO:0006904;GO:0007121;GO:0006893;GO:0006906	GO:0008151; GO:0000003	known	GO:0000145;GO:0000143	GO:0005737; GO:0005938
YBL049W	novel	GO:0003714;GO:0008139;GO:0004004	GO:0030528; GO:0005488; GO:0003824				novel	GO:0000778;GO:0005732;GO:0005731	GO:0005634; GO:0030529; GO:0005694
YGR278W	novel	GO:0004004	GO:0005488; GO:0003824	novel	GO:0000244	GO:0008152	refined	GO:0000243	GO:0005634; GO:0030529
YDL175C	novel	GO:0008143;GO:0016538;GO:0004004	GO:0005488; GO:0030234; GO:0003824	refined	GO:0006376;GO:0000070	GO:0008151; GO:0008152	refined	GO:0005685;GO:0000243	GO:0005634; GO:0030529
YBL111C	novel	GO:0004004	GO:0005488; GO:0003824	novel	GO:0006365	GO:0008151; GO:0008152	novel	GO:0030428;GO:0005576	GO:0005576; GO:0030428
YAL059W	novel	GO:0004004	GO:0005488; GO:0003824	refined	GO:0042273	GO:0008151	novel	GO:0005669;GO:0000788	GO:0005634; GO:0005694
YLL066C	novel	GO:0004004	GO:0005488; GO:0003824	novel	GO:0006365	GO:0008151; GO:0008152	novel	GO:0030428;GO:0005576	GO:0005576; GO:0030428
YKL009W	novel	GO:0004004	GO:0005488; GO:0003824	known	GO:0042273	GO:0008151	novel	GO:0005732	GO:0005634; GO:0030529
YLR221C	novel	GO:0004004	GO:0005488; GO:0003824	novel	GO:0030490	GO:0008151; GO:0008152	novel	GO:0005732	GO:0005634; GO:0030529
YMR052W	novel	GO:0003773;GO:0019829;GO:0004004	GO:0005488; GO:0005215; GO:0003754; GO:0003824	known	GO:0000751	GO:0008151; GO:0000746; GO:0000003; GO:0009605	novel	GO:0005669;GO:0030015	GO:0005634
YDR152W	novel	GO:0004004	GO:0005488; GO:0003824	novel	GO:0006888	GO:0008151
YPR202W	novel	GO:0004004	GO:0005488; GO:0003824	novel	GO:0006365	GO:0008151; GO:0008152	novel	GO:0030428;GO:0005576	GO:0005576; GO:0030428
YLR466W	novel	GO:0004004	GO:0005488; GO:0003824	novel	GO:0006365	GO:0008151; GO:0008152	novel	GO:0030428;GO:0005576	GO:0005576; GO:0030428
YCR063W	novel	GO:0016563;GO:0004004	GO:0030528; GO:0005488; GO:0003824	known	GO:0000282	GO:0008151	novel	GO:0005685	GO:0005634; GO:0030529
YLR117C	novel	GO:0016563;GO:0004004	GO:0030528; GO:0005488; GO:0003824	refined	GO:0000070;GO:0008054;GO:0000022	GO:0008151; GO:0008152	refined	GO:0005685;GO:0000243	GO:0005634; GO:0030529
YIL091C	novel	GO:0004004	GO:0005488; GO:0003824	novel	GO:0006365	GO:0008151; GO:0008152	novel	GO:0005956;GO:0005732;GO:0000788;GO:0005852	GO:0005634; GO:0005737; GO:0030529; GO:0005956; GO:0005694
YMR064W	novel	GO:0030364;GO:0004004	GO:0005488; GO:0003824	refined	GO:0000372;GO:0009060	GO:0008152	novel	GO:0042719	GO:0005737
YGL128C	novel	GO:0004004	GO:0005488; GO:0003824	novel	GO:0006457	GO:0008152	refined	GO:0000243	GO:0005634; GO:0030529
YHR085W	novel	GO:0004004	GO:0005488; GO:0003824	refined	GO:0000055;GO:0042273	GO:0008151; GO:0008152	novel	GO:0005732	GO:0005634; GO:0030529
YNL110C	novel	GO:0004004	GO:0005488; GO:0003824	known	GO:0042273	GO:0008151	refined	GO:0005732	GO:0005634; GO:0030529
YBR120C	novel	GO:0000227;GO:0015095;GO:0004024;GO:0004823;GO:0003954;GO:0005371;GO:0004325;GO:0004609;GO:0004004;GO:0008271	GO:0005488; GO:0005215; GO:0003824	refined	GO:0000372	GO:0008152	refined	GO:0042719	GO:0005737
YFL066C	novel	GO:0004004	GO:0005488; GO:0003824	novel	GO:0006365	GO:0008151; GO:0008152
YPR016C	novel	GO:0004004	GO:0005488; GO:0003824	known	GO:0030489;GO:0042273	GO:0008151; GO:0008152	refined	GO:0005842;GO:0005656	GO:0005634; GO:0005737; GO:0030529
YEL025C	novel	GO:0004004	GO:0005488; GO:0003824				novel	GO:0000243	GO:0005634; GO:0030529
YNL339C	novel	GO:0004004	GO:0005488; GO:0003824	novel	GO:0006365	GO:0008151; GO:0008152	novel	GO:0030428;GO:0005576;GO:0005732	GO:0005634; GO:0005576; GO:0030529; GO:0030428
YAL019W	novel	GO:0009387;GO:0004004	GO:0005488; GO:0003824	refined	GO:0006365	GO:0008151; GO:0008152	novel	GO:0008540;GO:0005852	GO:0005634; GO:0005737
YER002W	novel	GO:0004004	GO:0005488; GO:0003824	known	GO:0042273	GO:0008151	refined	GO:0005732	GO:0005634; GO:0030529
YKL082C	novel	GO:0003755;GO:0003743;GO:0003682;GO:0004004;GO:0004862;GO:0003972	GO:0005488; GO:0045182; GO:0030234; GO:0003824	novel	GO:0006365	GO:0008151; GO:0008152	refined	GO:0000788	GO:0005634; GO:0005694
YKL172W	novel	GO:0004004	GO:0005488; GO:0003824	refined	GO:0000335	GO:0008152	refined	GO:0005732	GO:0005634; GO:0030529
YGR237C	novel	GO:0004004;GO:0004708	GO:0005488; GO:0003824
YDL209C	novel	GO:0042134;GO:0030515;GO:0016563;GO:0004004	GO:0030528; GO:0005488; GO:0003824	novel	GO:0006376;GO:0006378;GO:0000282;GO:0006379	GO:0008151; GO:0008152	refined	GO:0005685;GO:0000243	GO:0005634; GO:0030529
YCL028W	novel	GO:0005100;GO:0005084;GO:0000121;GO:0017005;GO:0004239;GO:0003700;GO:0004615;GO:0004590;GO:0004455;GO:0008106;GO:0004614;GO:0004842;GO:0003899;GO:0004004;GO:0004001	GO:0030528; GO:0005488; GO:0030234; GO:0003824	novel	GO:0006008;GO:0006010;GO:0045910;GO:0000335	GO:0008152	refined	GO:0005665;GO:0005736;GO:0005782;GO:0005666;GO:0005857	GO:0005634; GO:0005737; GO:0005938
YML133C	novel	GO:0004004	GO:0005488; GO:0003824	novel	GO:0006365	GO:0008151; GO:0008152	novel	GO:0030428;GO:0005576	GO:0005576; GO:0030428
YLR074C	novel	GO:0004004	GO:0005488; GO:0003824	known	GO:0000282	GO:0008151	refined	GO:0005732	GO:0005634; GO:0030529
YEL077C	novel	GO:0004004	GO:0005488; GO:0003824	novel	GO:0006365	GO:0008151; GO:0008152	novel	GO:0030428;GO:0005576	GO:0005576; GO:0030428
YLR464W	novel	GO:0004004	GO:0005488; GO:0003824	novel	GO:0006365	GO:0008151; GO:0008152	novel	GO:0030428;GO:0005576	GO:0005576; GO:0030428
YHR197W	novel	GO:0004004	GO:0005488; GO:0003824	refined	GO:0001522;GO:0007076;GO:0000055;GO:0042273;GO:0006265	GO:0008151; GO:0008152	refined	GO:0005732;GO:0000788	GO:0005634; GO:0030529; GO:0005694
YKL095W	novel	GO:0016563;GO:0004004	GO:0030528; GO:0005488; GO:0003824	novel	GO:0000077;GO:0006468;GO:0000282	GO:0008151; GO:0009719; GO:0008152; GO:0006950	novel	GO:0005686	GO:0005634; GO:0030529
YER189W	novel	GO:0004004	GO:0005488; GO:0003824	novel	GO:0006365	GO:0008151; GO:0008152	novel	GO:0030428;GO:0005576	GO:0005576; GO:0030428
YBL074C	novel	GO:0004004	GO:0005488; GO:0003824	known	GO:0000244	GO:0008152	known	GO:0005682	GO:0005634; GO:0030529
YLR003C	novel	GO:0030515;GO:0004004	GO:0005488; GO:0003824	refined	GO:0030490	GO:0008151; GO:0008152	novel	GO:0005732	GO:0005634; GO:0030529
YLR467W	novel	GO:0004004	GO:0005488; GO:0003824	novel	GO:0000027;GO:0006365	GO:0008151; GO:0008152	novel	GO:0005851	GO:0005737
YOR148C	novel	GO:0004004	GO:0005488; GO:0003824	novel	GO:0000391;GO:0000071;GO:0000244;GO:0000358;GO:0000356;GO:0000370	GO:0008151; GO:0008152	refined	GO:0005682;GO:0000243	GO:0005634; GO:0030529
YBL080C	novel	GO:0004004	GO:0005488; GO:0003824	known	GO:0009060	GO:0008152	refined	GO:0042719	GO:0005737
YER006W	novel	GO:0004004	GO:0005488; GO:0003824	refined	GO:0042273	GO:0008151	refined	GO:0005732	GO:0005634; GO:0030529
YGL117W	novel	GO:0004004	GO:0005488; GO:0003824				novel	GO:0008541;GO:0000176;GO:0000177;GO:0005732;GO:0005750	GO:0005740; GO:0005634; GO:0000178; GO:0005737; GO:0030529; GO:0045275; GO:0019866
YDR416W	novel	GO:0016563;GO:0004004;GO:0016944	GO:0030528; GO:0005488; GO:0003824	refined	GO:0000282	GO:0008151	refined	GO:0005685	GO:0005634; GO:0030529
YLR203C	novel	GO:0004004	GO:0005488; GO:0003824	refined	GO:0000372;GO:0009060	GO:0008152	novel	GO:0042719	GO:0005737
YOR272W	novel	GO:0004004	GO:0005488; GO:0003824	known	GO:0042273	GO:0008151	refined	GO:0005732	GO:0005634; GO:0030529
YGR296W	novel	GO:0004004	GO:0005488; GO:0003824	novel	GO:0006365	GO:0008151; GO:0008152	novel	GO:0019774	GO:0005634; GO:0005737
YMR049C	novel	GO:0030515;GO:0004004	GO:0005488; GO:0003824	refined	GO:0042273	GO:0008151	novel	GO:0005732	GO:0005634; GO:0030529
YPL151C	novel	GO:0004004	GO:0005488; GO:0003824	novel	GO:0000070;GO:0006348;GO:0006893;GO:0000022;GO:0008054;GO:0030490	GO:0008151; GO:0008152; GO:0040029	refined	GO:0005685;GO:0000243	GO:0005634; GO:0030529
YGR245C	novel	GO:0004004	GO:0005488; GO:0003824	known	GO:0007089	GO:0008151	refined	GO:0005732;GO:0005852	GO:0005634; GO:0005737; GO:0030529
YKL014C	novel	GO:0030515;GO:0003899;GO:0004004	GO:0005488; GO:0003824	novel	GO:0000154;GO:0006365	GO:0008151; GO:0008152	novel	GO:0005732	GO:0005634; GO:0030529
YPL283C	novel	GO:0004004	GO:0005488; GO:0003824	novel	GO:0006365	GO:0008151; GO:0008152
YMR163C	novel	GO:0005086;GO:0004488;GO:0003743;GO:0030371;GO:0004477;GO:0004004;GO:0004329	GO:0005488; GO:0045182; GO:0030234; GO:0003824				novel	GO:0005732	GO:0005634; GO:0030529
YMR290C	novel	GO:0004004	GO:0005488; GO:0003824	novel	GO:0006365	GO:0008151; GO:0008152	refined	GO:0005732	GO:0005634; GO:0030529
YLR424W	novel	GO:0004004	GO:0005488; GO:0003824	novel	GO:0000071;GO:0000360;GO:0000244;GO:0000356	GO:0008151; GO:0008152	novel	GO:0000243	GO:0005634; GO:0030529
YJL010C	novel	GO:0004004	GO:0005488; GO:0003824	novel	GO:0042273	GO:0008151	novel	GO:0005732	GO:0005634; GO:0030529
YFL064C	novel	GO:0004004	GO:0005488; GO:0003824	novel	GO:0006365	GO:0008151; GO:0008152	novel	GO:0030428;GO:0005576	GO:0005576; GO:0030428
YPL211W	novel	GO:0004004	GO:0005488; GO:0003824	known	GO:0000027	GO:0008151	known	GO:0005842	GO:0005737; GO:0030529
YDR087C	novel	GO:0004004	GO:0005488; GO:0003824	refined	GO:0042273	GO:0008151	novel	GO:0005732	GO:0005634; GO:0030529
YJR084W	novel	GO:0016455;GO:0003700;GO:0004004	GO:0030528; GO:0005488; GO:0003824	refined	GO:0000244	GO:0008152	known	GO:0008180	GO:0005634
YDR496C	novel	GO:0004004	GO:0005488; GO:0003824	novel	GO:0042273	GO:0008151	novel	GO:0005732	GO:0005634; GO:0030529
YGR283C	novel	GO:0016455;GO:0009982;GO:0004004	GO:0030528; GO:0005488; GO:0003824
YOR206W	novel	GO:0004004	GO:0005488; GO:0003824	refined	GO:0042273	GO:0008151	refined	GO:0005732	GO:0005634; GO:0030529
YDR197W	novel	GO:0004004	GO:0005488; GO:0003824	refined	GO:0000372;GO:0009060	GO:0008152	refined	GO:0042719	GO:0005737
YEL075C	novel	GO:0004004	GO:0005488; GO:0003824	novel	GO:0006365	GO:0008151; GO:0008152	novel	GO:0005842	GO:0005737; GO:0030529
YMR282C	novel	GO:0004004	GO:0005488; GO:0003824	refined	GO:0000372;GO:0009060	GO:0008152	refined	GO:0042719	GO:0005737
YHL049C	novel	GO:0004004	GO:0005488; GO:0003824	novel	GO:0006365	GO:0008151; GO:0008152	novel	GO:0030428;GO:0005576	GO:0005576; GO:0030428
YPR101W	novel	GO:0017070;GO:0016563;GO:0004004	GO:0030528; GO:0005488; GO:0003824	novel	GO:0000282	GO:0008151	refined	GO:0000243	GO:0005634; GO:0030529
YDR412W	novel	GO:0003755;GO:0004004	GO:0005488; GO:0003824	refined	GO:0042273	GO:0008151	refined	GO:0005847;GO:0000300;GO:0000164;GO:0005857	GO:0005634; GO:0005737; GO:0000164; GO:0005624; GO:0005938
YGR189C	novel	GO:0000175;GO:0003743	GO:0005488; GO:0045182; GO:0003824	novel	GO:0000289	GO:0008152	known	GO:0000131	GO:0000131
TY1BPL	novel	GO:0000175	GO:0005488; GO:0003824	novel	GO:0000289;GO:0007121	GO:0008151; GO:0000003; GO:0008152	novel	GO:0000243	GO:0005634; GO:0030529
YNL095C	novel	GO:0000175	GO:0005488; GO:0003824	novel	GO:0000289;GO:0007121	GO:0008151; GO:0000003; GO:0008152	refined	GO:0005669	GO:0005634
YJL084C	known	GO:0030332	GO:0005488	novel	GO:0000289;GO:0007121	GO:0008151; GO:0000003; GO:0008152	refined	GO:0005956	GO:0005956
YAL031C	novel	GO:0008466	GO:0003824	novel	GO:0000289	GO:0008152
TY1BA	novel	GO:0000175	GO:0005488; GO:0003824	novel	GO:0000289	GO:0008152
TY1BOL	novel	GO:0000175	GO:0005488; GO:0003824	novel	GO:0000289;GO:0007121;GO:0006468	GO:0008151; GO:0000003; GO:0008152	novel	GO:0000243	GO:0005634; GO:0030529
TY1BPR2	novel	GO:0000175	GO:0005488; GO:0003824	novel	GO:0000289;GO:0007121	GO:0008151; GO:0000003; GO:0008152
TY2BDR3	novel	GO:0008143;GO:0000175;GO:0003899	GO:0005488; GO:0003824	novel	GO:0006319;GO:0000105;GO:0000289;GO:0016074;GO:0007121;GO:0006468;GO:0009060;GO:0009306;GO:0000282;GO:0000750	GO:0008151; GO:0000746; GO:0000003; GO:0008152; GO:0009605; GO:0007154; GO:0046903
YMR278W	novel	GO:0004614	GO:0003824				novel	GO:0000143	GO:0005737; GO:0005938
YGL174W	novel	GO:0003755;GO:0004587;GO:0004614	GO:0003824	known	GO:0000282	GO:0008151	refined	GO:0005686	GO:0005634; GO:0030529
YBR129C	novel	GO:0004072;GO:0030189;GO:0000739;GO:0004614	GO:0005488; GO:0030234; GO:0030188; GO:0003824	refined	GO:0006008;GO:0006457;GO:0006010;GO:0009090	GO:0008152	novel	GO:0008540	GO:0005634; GO:0005737
YJL044C	refined	GO:0005097	GO:0030234	refined	GO:0006888	GO:0008151	novel	GO:0030008	GO:0005737
TY1AER2	novel	GO:0003899	GO:0003824	novel	GO:0016074;GO:0007121;GO:0009060;GO:0007120;GO:0009306	GO:0008151; GO:0000003; GO:0008152; GO:0046903	novel	GO:0000243	GO:0005634; GO:0030529
TY1AGR3	novel	GO:0003899	GO:0003824	novel	GO:0016074;GO:0007121;GO:0009060;GO:0007120;GO:0009306	GO:0008151; GO:0000003; GO:0008152; GO:0046903
YPL171C	known	GO:0003959	GO:0005215; GO:0003824	novel	GO:0007121;GO:0007120	GO:0008151; GO:0000003	novel	GO:0000159	GO:0000159
TY1ALR2	novel	GO:0003899	GO:0003824	novel	GO:0016074;GO:0007121;GO:0009060;GO:0007120;GO:0009306	GO:0008151; GO:0000003; GO:0008152; GO:0046903	novel	GO:0000243	GO:0005634; GO:0030529
YHR179W	known	GO:0003959	GO:0005215; GO:0003824	novel	GO:0007121;GO:0007120	GO:0008151; GO:0000003	novel	GO:0000159	GO:0000159
TY1APL	novel	GO:0003899	GO:0003824	novel	GO:0016074;GO:0007121;GO:0009060;GO:0007120;GO:0009306	GO:0008151; GO:0000003; GO:0008152; GO:0046903	novel	GO:0000243	GO:0005634; GO:0030529
YEL043W	novel	GO:0005200	GO:0005198	novel	GO:0007120	GO:0008151; GO:0000003	novel	GO:0000798;GO:0005937	GO:0005634; GO:0030483; GO:0005694
TY1AMR2	novel	GO:0003899	GO:0003824	novel	GO:0016074;GO:0007121;GO:0009060;GO:0007120;GO:0009306	GO:0008151; GO:0000003; GO:0008152; GO:0046903
YER077C	novel	GO:0003984;GO:0046933;GO:0008989;GO:0004449	GO:0005215; GO:0003824	novel	GO:0000154;GO:0015986;GO:0006086	GO:0008151; GO:0008152	novel	GO:0005786;GO:0005732;GO:0005967;GO:0005756	GO:0045259; GO:0005740; GO:0005634; GO:0005737; GO:0016021; GO:0030529; GO:0045254; GO:0019866
YNL038W	novel	GO:0003860	GO:0003824				novel	GO:0000788	GO:0005634; GO:0005694
YNL116W	novel	GO:0004737	GO:0003824	novel	GO:0000751	GO:0008151; GO:0000746; GO:0000003; GO:0009605	novel	GO:0005854;GO:0005946	GO:0005946; GO:0005737
YHR115C	novel	GO:0004506	GO:0003824	novel	GO:0000751	GO:0008151; GO:0000746; GO:0000003; GO:0009605	refined	GO:0005811	GO:0005737
YBR043C	novel	GO:0005355	GO:0005215	novel	GO:0015771;GO:0007152;GO:0000017;GO:0009749	GO:0008151; GO:0009719	novel	GO:0005887	GO:0005886; GO:0016021
YDR373W	known	GO:0005509	GO:0005488	novel	GO:0007103	GO:0008151
YIR039C	refined	GO:0009049	GO:0003824	novel	GO:0016237;GO:0007039	GO:0008151; GO:0008152
YGL259W	refined	GO:0004196;GO:0009049	GO:0003824	novel	GO:0016237;GO:0007039	GO:0008151; GO:0008152	novel	GO:0030287	GO:0030287
YDR349C	refined	GO:0009049	GO:0003824	novel	GO:0016237;GO:0007039	GO:0008151; GO:0008152
YER084W	novel	GO:0004682	GO:0003824	novel	GO:0000128;GO:0006468;GO:0006356;GO:0009408	GO:0008152; GO:0006950; GO:0009605; GO:0007154	novel	GO:0005956	GO:0005956
YIL045W	refined	GO:0008599	GO:0003824	novel	GO:0007094;GO:0009408;GO:0005979	GO:0008151; GO:0008152; GO:0006950; GO:0009605
YOR017W	novel	GO:0003735;GO:0008989	GO:0003824; GO:0005198	refined	GO:0000372	GO:0008152	refined	GO:0005732	GO:0005634; GO:0030529
YDL002C	novel	GO:0003682	GO:0005488	novel	GO:0006347;GO:0007125;GO:0000001;GO:0000183;GO:0016573;GO:0006348;GO:0000002;GO:0016575	GO:0008151; GO:0009653; GO:0008152; GO:0040029	novel	GO:0005679	GO:0005634
YMR075W	novel	GO:0016565;GO:0016455	GO:0030528	novel	GO:0016571;GO:0016573;GO:0006348	GO:0008151; GO:0008152; GO:0040029	novel	GO:0000788;GO:0005679	GO:0005634; GO:0005694
YDR334W	refined	GO:0004004	GO:0005488; GO:0003824				novel	GO:0000112;GO:0005675;GO:0008023;GO:0016514;GO:0005679	GO:0005634
YNR063W	novel	GO:0003700	GO:0030528; GO:0005488				novel	GO:0000788;GO:0005679	GO:0005634; GO:0005694
YFL013C	novel	GO:0003682	GO:0005488	novel	GO:0046020	GO:0008152; GO:0009605	novel	GO:0005679	GO:0005634
YMR091C	novel	GO:0003899	GO:0003824	refined	GO:0006367	GO:0008152	novel	GO:0005679	GO:0005634
YFL049W	novel	GO:0000179	GO:0003824	novel	GO:0006367	GO:0008152	novel	GO:0016514;GO:0005679	GO:0005634
YNL206C	novel	GO:0003682	GO:0005488	known	GO:0000335	GO:0008152	novel	GO:0016514;GO:0005679	GO:0005634
YER092W	novel	GO:0003682	GO:0005488	novel	GO:0006347;GO:0007125;GO:0000001;GO:0000183;GO:0016573;GO:0006348;GO:0000002;GO:0016575	GO:0008151; GO:0009653; GO:0008152; GO:0040029	novel	GO:0005679	GO:0005634
YDL076C	novel	GO:0016565;GO:0016455	GO:0030528	novel	GO:0006347;GO:0007125;GO:0000183;GO:0042061;GO:0016573;GO:0006348	GO:0008151; GO:0009653; GO:0008152; GO:0040029	novel	GO:0000788;GO:0005679	GO:0005634; GO:0005694
YGL127C	novel	GO:0016455	GO:0030528				novel	GO:0000262;GO:0008541;GO:0005679	GO:0005634; GO:0005737; GO:0009295; GO:0005694
YLR052W							novel	GO:0005679	GO:0005634
YBR095C	novel	GO:0016565;GO:0016455	GO:0030528	known	GO:0007125	GO:0008151; GO:0009653	novel	GO:0000788;GO:0005679	GO:0005634; GO:0005694
YMR179W	novel	GO:0009387	GO:0005488				novel	GO:0008023;GO:0016514;GO:0005679	GO:0005634
YPL208W	novel	GO:0008320	GO:0005488; GO:0005215				novel	GO:0005669;GO:0000143;GO:0016514;GO:0005852;GO:0005679	GO:0005634; GO:0005737; GO:0005938
YPL181W	refined	GO:0016565;GO:0016455	GO:0030528	refined	GO:0016575	GO:0008151; GO:0008152	novel	GO:0000788;GO:0005679	GO:0005634; GO:0005694
YER093C	refined	GO:0000146	GO:0003774	refined	GO:0006817	GO:0008151	novel	GO:0016514;GO:0005679	GO:0005634
YDR464W	novel	GO:0009387;GO:0003899	GO:0005488; GO:0003824				novel	GO:0008023;GO:0016514;GO:0005679	GO:0005634
YLR108C							novel	GO:0000262;GO:0008541;GO:0005679	GO:0005634; GO:0005737; GO:0009295; GO:0005694
YPL183C	novel	GO:0003927;GO:0005053;GO:0030371;GO:0004535;GO:0016944;GO:0003777	GO:0030528; GO:0005488; GO:0045182; GO:0004871; GO:0003824; GO:0003774				novel	GO:0000159	GO:0000159
YPL100W	novel	GO:0003714;GO:0017136;GO:0003927;GO:0030515;GO:0030364;GO:0045129	GO:0030528; GO:0005488; GO:0003824	known	GO:0006624	GO:0008151; GO:0008152	known	GO:0000329	GO:0005737; GO:0005774
YJR124C	novel	GO:0005355;GO:0005353;GO:0005354;GO:0015578;GO:0015559	GO:0005215
YJR141W	novel	GO:0005355;GO:0000121;GO:0005471;GO:0005353;GO:0015578	GO:0005215; GO:0003824				novel	GO:0000329;GO:0005732;GO:0005811	GO:0005634; GO:0005737; GO:0030529; GO:0005774
YDR119W	novel	GO:0005355;GO:0005353;GO:0015578	GO:0005215				novel	GO:0005842	GO:0005737; GO:0030529
YGL068W	novel	GO:0003735	GO:0005198	novel	GO:0006099;GO:0000372;GO:0009060;GO:0006108	GO:0008152	novel	GO:0005763	GO:0005737; GO:0030529
YGR150C	novel	GO:0003735	GO:0005198	novel	GO:0006635;GO:0000028;GO:0000372;GO:0009060	GO:0008151; GO:0008152	novel	GO:0005763	GO:0005737; GO:0030529
YOR156C	novel	GO:0019789	GO:0003824	refined	GO:0016925	GO:0008152	novel	GO:0005937;GO:0005625	GO:0005625; GO:0030483
YPR172W	novel	GO:0019789	GO:0003824
YIL028W	novel	GO:0004555;GO:0005200;GO:0008599	GO:0003824; GO:0005198				novel	GO:0000164	GO:0000164
YDR049W	novel	GO:0008599	GO:0003824	novel	GO:0042273;GO:0000027;GO:0006334	GO:0008151; GO:0008152	novel	GO:0000164;GO:0005946	GO:0005946; GO:0000164
YLR387C	novel	GO:0003743;GO:0008599	GO:0005488; GO:0045182; GO:0003824				novel	GO:0000164;GO:0005946	GO:0005946; GO:0000164
YFR017C	novel	GO:0003700;GO:0004555;GO:0005200;GO:0008599	GO:0030528; GO:0005488; GO:0003824; GO:0005198	novel	GO:0005993	GO:0008152	novel	GO:0000164	GO:0000164
YDR006C	novel	GO:0004555;GO:0005200;GO:0008599	GO:0003824; GO:0005198				refined	GO:0000164	GO:0000164
YDL117W	novel	GO:0004555;GO:0005200;GO:0008599;GO:0015071	GO:0003824; GO:0005198	refined	GO:0000147;GO:0007121	GO:0008151; GO:0000003	novel	GO:0000164	GO:0000164
YBR242W	novel	GO:0003984;GO:0046961;GO:0003893	GO:0005488; GO:0005215; GO:0003824				novel	GO:0005786;GO:0005732;GO:0005852	GO:0005634; GO:0005737; GO:0030529
YML105C	novel	GO:0003984;GO:0046961;GO:0003893	GO:0005488; GO:0005215; GO:0003824	known	GO:0006617	GO:0008151; GO:0008152	known	GO:0005786	GO:0005737
YGR266W	novel	GO:0003984;GO:0046961;GO:0003893	GO:0005488; GO:0005215; GO:0003824				refined	GO:0005786	GO:0005737
YGL101W	novel	GO:0003984;GO:0046961;GO:0003893	GO:0005488; GO:0005215; GO:0003824
YPR003C	novel	GO:0003984;GO:0046961;GO:0003893	GO:0005488; GO:0005215; GO:0003824	novel	GO:0008272	GO:0008151	novel	GO:0005843	GO:0005737; GO:0030529
YDR289C	novel	GO:0017056	GO:0005198	known	GO:0000335	GO:0008152	novel	GO:0005685;GO:0000176;GO:0000347;GO:0000177;GO:0000243	GO:0005634; GO:0000178; GO:0005737; GO:0030529
YLR326W	novel	GO:0008320	GO:0005488; GO:0005215				novel	GO:0000176;GO:0000177;GO:0000159;GO:0005732	GO:0005634; GO:0000178; GO:0005737; GO:0030529; GO:0000159
YDL091C	novel	GO:0004176	GO:0003824
YMR114C	novel	GO:0005200	GO:0005198	novel	GO:0007118;GO:0000001;GO:0000011;GO:0007119	GO:0008151; GO:0000003
YDL203C	novel	GO:0005089	GO:0005488; GO:0030234	novel	GO:0006033;GO:0007125;GO:0007118;GO:0007119;GO:0000753;GO:0000750	GO:0008151; GO:0000746; GO:0000003; GO:0008152; GO:0009653; GO:0009605; GO:0007154	novel	GO:0005762;GO:0000143	GO:0005737; GO:0030529; GO:0005938
YPL260W	novel	GO:0005200	GO:0005198	novel	GO:0007118;GO:0000001;GO:0000011;GO:0007119	GO:0008151; GO:0000003	novel	GO:0005857;GO:0000783;GO:0000799	GO:0005634; GO:0005737; GO:0005694; GO:0005938
YPL105C	novel	GO:0003917;GO:0005545;GO:0042134;GO:0003743;GO:0008142;GO:0030515	GO:0005488; GO:0045182; GO:0003824	novel	GO:0007118;GO:0000001;GO:0000011;GO:0007119	GO:0008151; GO:0000003	novel	GO:0005852	GO:0005737
YBR162C	novel	GO:0003755;GO:0003763;GO:0003773;GO:0019829;GO:0016424;GO:0004338;GO:0004365	GO:0005488; GO:0005215; GO:0003754; GO:0003824				novel	GO:0005788	GO:0005737
YBR056W	novel	GO:0004338	GO:0003824
YBR108W	novel	GO:0030364;GO:0003780;GO:0008093;GO:0004338	GO:0005488; GO:0003824	novel	GO:0006888	GO:0008151
YIL123W	novel	GO:0004196;GO:0009049;GO:0004338	GO:0003824				refined	GO:0030287	GO:0030287
YKR042W	novel	GO:0004338	GO:0003824				refined	GO:0005788;GO:0030287	GO:0005737; GO:0030287
YMR244W	novel	GO:0004338	GO:0003824
YJL116C	novel	GO:0004338	GO:0003824
YGR056W	novel	GO:0003700;GO:0004338	GO:0030528; GO:0005488; GO:0003824	refined	GO:0016573	GO:0008151; GO:0008152	known	GO:0005679	GO:0005634
YMR100W	novel	GO:0008972	GO:0003824	known	GO:0007116	GO:0008151; GO:0000003	novel	GO:0005770;GO:0005854	GO:0005737
YJL207C	novel	GO:0004785;GO:0008972;GO:0003959	GO:0005215; GO:0003824				novel	GO:0005770	GO:0005737
YBR280C	novel	GO:0000034;GO:0004737;GO:0008308;GO:0004842;GO:0015071;GO:0008972	GO:0005215; GO:0003824				novel	GO:0019005	GO:0000151; GO:0005737
YOL098C	novel	GO:0003743	GO:0005488; GO:0045182	novel	GO:0006627	GO:0008151; GO:0008152	novel	GO:0008540;GO:0005852	GO:0005634; GO:0005737
YLR460C	novel	GO:0008106	GO:0003824	novel	GO:0006627;GO:0019649	GO:0008151; GO:0008152
YBR240C	known	GO:0016563	GO:0030528	known	GO:0009228	GO:0008152	novel	GO:0005842;GO:0016586;GO:0005666	GO:0005634; GO:0005737; GO:0030529
YPR196W	novel	GO:0003700	GO:0030528; GO:0005488				novel	GO:0000124;GO:0016586	GO:0005634
YKL222C	novel	GO:0003700	GO:0030528; GO:0005488	novel	GO:0009410	GO:0009605	novel	GO:0016586	GO:0005634
YIL130W	novel	GO:0003700;GO:0016563	GO:0030528; GO:0005488	novel	GO:0009410	GO:0009605	novel	GO:0016586	GO:0005634
YFL052W	refined	GO:0003700	GO:0030528; GO:0005488	novel	GO:0009410;GO:0006855;GO:0019878	GO:0008151; GO:0008152; GO:0009605	novel	GO:0016586	GO:0005634
YER184C	novel	GO:0003700	GO:0030528; GO:0005488	novel	GO:0009410	GO:0009605	novel	GO:0016586	GO:0005634
YCR106W	known	GO:0003700	GO:0030528; GO:0005488	known	GO:0009410	GO:0009605	novel	GO:0016586	GO:0005634
YLR278C	novel	GO:0016563	GO:0030528				novel	GO:0016586	GO:0005634
YLR143W				novel	GO:0009097;GO:0000002	GO:0008151; GO:0008152
YER057C				novel	GO:0009097;GO:0000002	GO:0008151; GO:0008152	refined	GO:0005946	GO:0005946
YDR128W	novel	GO:0018024;GO:0030515;GO:0015125	GO:0005488; GO:0005215; GO:0003824	novel	GO:0006888	GO:0008151	novel	GO:0019774;GO:0005782	GO:0005634; GO:0005737
YDR127W	known	GO:0003866;GO:0004765;GO:0003855;GO:0003856;GO:0004764	GO:0003824	refined	GO:0006457	GO:0008152	novel	GO:0009337;GO:0005945;GO:0017102;GO:0019774;GO:0005946;GO:0005658;GO:0005852	GO:0005946; GO:0005634; GO:0005737; GO:0017102; GO:0009337
YNL331C	known	GO:0018456	GO:0003824	refined	GO:0019566;GO:0042732	GO:0008152	novel	GO:0000778;GO:0019774;GO:0005732;GO:0005828;GO:0005811	GO:0005634; GO:0005737; GO:0030529; GO:0005694
YLR209C	known	GO:0004731	GO:0003824	known	GO:0006152	GO:0008152	novel	GO:0000778;GO:0019774;GO:0005732;GO:0005828;GO:0005811	GO:0005634; GO:0005737; GO:0030529; GO:0005694
YGR161C	novel	GO:0004365	GO:0003824	novel	GO:0007094	GO:0008151	novel	GO:0019774	GO:0005634; GO:0005737
YMR322C							novel	GO:0008541;GO:0019005;GO:0000778;GO:0000131;GO:0019774;GO:0005732;GO:0005828;GO:0005811	GO:0000151; GO:0005634; GO:0005737; GO:0030529; GO:0000131; GO:0005694
YFL006W	novel	GO:0003755;GO:0004843;GO:0008320;GO:0003689;GO:0004618;GO:0003959	GO:0005488; GO:0005215; GO:0003824	novel	GO:0016579;GO:0030490	GO:0008151; GO:0008152	novel	GO:0019774	GO:0005634; GO:0005737
YNL260C							novel	GO:0019774	GO:0005634; GO:0005737
YBR052C	novel	GO:0005200;GO:0004785	GO:0003824; GO:0005198				novel	GO:0010008;GO:0000300;GO:0019774;GO:0005885;GO:0005857;GO:0000143	GO:0005634; GO:0010008; GO:0005737; GO:0005624; GO:0005938
YBR063C							novel	GO:0010008;GO:0000300;GO:0019774;GO:0008540;GO:0000329;GO:0005885;GO:0005857;GO:0000221;GO:0000143	GO:0005634; GO:0010008; GO:0005737; GO:0005624; GO:0005774; GO:0005938
YML022W	known	GO:0003999	GO:0003824	known	GO:0006167	GO:0008152	novel	GO:0019774	GO:0005634; GO:0005737
YLR199C	novel	GO:0003934;GO:0016455;GO:0003767	GO:0030528; GO:0003824; GO:0003754				novel	GO:0019774	GO:0005634; GO:0005737
YDR032C	novel	GO:0005200;GO:0004785	GO:0003824; GO:0005198				novel	GO:0010008;GO:0000300;GO:0019774;GO:0005885;GO:0005857;GO:0000143	GO:0005634; GO:0010008; GO:0005737; GO:0005624; GO:0005938
YER124C	novel	GO:0030515	GO:0005488	refined	GO:0030490	GO:0008151; GO:0008152	novel	GO:0005945;GO:0000932;GO:0000131;GO:0019774;GO:0000159;GO:0005937;GO:0000143;GO:0000243	GO:0005634; GO:0005737; GO:0030483; GO:0030529; GO:0000131; GO:0005938; GO:0000159
YFL059W				known	GO:0009228;GO:0008614	GO:0008152	novel	GO:0008541;GO:0019005;GO:0000778;GO:0000131;GO:0019774;GO:0005732;GO:0005828;GO:0005811	GO:0000151; GO:0005634; GO:0005737; GO:0030529; GO:0000131; GO:0005694
YKL206C	novel	GO:0003841;GO:0003767;GO:0004775;GO:0005200;GO:0004618;GO:0008538	GO:0030234; GO:0003754; GO:0003824; GO:0005198				novel	GO:0019774	GO:0005634; GO:0005737
YML020W	novel	GO:0003934	GO:0003824				novel	GO:0019774	GO:0005634; GO:0005737
YDL112W	known	GO:0016424	GO:0003824	known	GO:0030488	GO:0008152	novel	GO:0005945;GO:0000131;GO:0019774;GO:0000159;GO:0005937;GO:0005732;GO:0000143	GO:0005634; GO:0005737; GO:0030483; GO:0030529; GO:0000131; GO:0005938; GO:0000159
YJR021C				refined	GO:0000092	GO:0008151	novel	GO:0000778;GO:0019774;GO:0005732;GO:0005828;GO:0005811	GO:0005634; GO:0005737; GO:0030529; GO:0005694
YER078C	known	GO:0008451	GO:0003824	novel	GO:0006368;GO:0006358	GO:0008152	novel	GO:0019774	GO:0005634; GO:0005737
YDL130WA	novel	GO:0046933	GO:0005215	known	GO:0015986	GO:0008151; GO:0008152	refined	GO:0000274;GO:0005756	GO:0045259; GO:0005740; GO:0005737; GO:0016021; GO:0019866
YPL222W	novel	GO:0046933	GO:0005215	novel	GO:0015986	GO:0008151; GO:0008152	novel	GO:0005756	GO:0045259; GO:0005740; GO:0005737; GO:0016021; GO:0019866
YHR001W	known	GO:0008142	GO:0005488	refined	GO:0000706;GO:0007118;GO:0000001;GO:0000070;GO:0042138;GO:0000011;GO:0000722;GO:0000727;GO:0008298;GO:0007119;GO:0006303	GO:0008151; GO:0000003; GO:0009719; GO:0008152; GO:0006950	novel	GO:0005786;GO:0005857;GO:0005756	GO:0045259; GO:0005740; GO:0005737; GO:0016021; GO:0005938; GO:0019866
YLR271W	novel	GO:0003709;GO:0003982;GO:0003893	GO:0030528; GO:0003824	novel	GO:0006468;GO:0006384	GO:0008152	novel	GO:0005843;GO:0005786;GO:0000127	GO:0005634; GO:0005737; GO:0030529
YJR122W	novel	GO:0030515	GO:0005488				novel	GO:0005786;GO:0030015;GO:0005756	GO:0045259; GO:0005740; GO:0005634; GO:0005737; GO:0016021; GO:0019866
YNL128W	refined	GO:0003682	GO:0005488	known	GO:0007152	GO:0008151	novel	GO:0005786;GO:0005750;GO:0005967;GO:0005756	GO:0045259; GO:0005740; GO:0005737; GO:0016021; GO:0045254; GO:0045275; GO:0019866
YBL029W	novel	GO:0008142	GO:0005488				novel	GO:0005786	GO:0005737
YER036C	refined	GO:0003743	GO:0005488; GO:0045182	novel	GO:0015918;GO:0006448;GO:0015721;GO:0015691;GO:0015723	GO:0008151; GO:0008152	novel	GO:0005843	GO:0005737; GO:0030529
YER158C				novel	GO:0008277;GO:0000750	GO:0000746; GO:0000003; GO:0009605; GO:0007154
YJR127C	known	GO:0003700	GO:0030528; GO:0005488	novel	GO:0006388;GO:0006468;GO:0000282;GO:0006012;GO:0000750;GO:0007265	GO:0008151; GO:0000746; GO:0000003; GO:0008152; GO:0009605; GO:0007154	novel	GO:0000214;GO:0005637	GO:0005634; GO:0012505
YBR125C	known	GO:0015071	GO:0003824	novel	GO:0000001;GO:0006388;GO:0007265	GO:0008151; GO:0008152; GO:0007154	novel	GO:0005854;GO:0005946;GO:0005851	GO:0005946; GO:0005737
YBR225W	novel	GO:0003743	GO:0005488; GO:0045182	novel	GO:0006388;GO:0006468;GO:0000282;GO:0006012;GO:0000750;GO:0007265	GO:0008151; GO:0000746; GO:0000003; GO:0008152; GO:0009605; GO:0007154	novel	GO:0000932;GO:0030127	GO:0005737
YCR079W	refined	GO:0004591;GO:0030060	GO:0003824	novel	GO:0000001;GO:0006388;GO:0007265	GO:0008151; GO:0008152; GO:0007154	novel	GO:0000329;GO:0005750;GO:0005763;GO:0000221	GO:0005740; GO:0005737; GO:0030529; GO:0005774; GO:0045275; GO:0019866
YOR090C	known	GO:0015071	GO:0003824	novel	GO:0000001;GO:0000077;GO:0006388;GO:0000173;GO:0007265;GO:0000079	GO:0008151; GO:0009719; GO:0008152; GO:0006950; GO:0007154	novel	GO:0005732	GO:0005634; GO:0030529
YIR003W	novel	GO:0003782	GO:0005488	novel	GO:0007121	GO:0008151; GO:0000003	novel	GO:0008290;GO:0005857	GO:0005737; GO:0005938
YMR315W	novel	GO:0003755;GO:0004152;GO:0004834;GO:0004785;GO:0004329;GO:0004365	GO:0003824	novel	GO:0000162;GO:0000715	GO:0009719; GO:0008152; GO:0006950	novel	GO:0000113;GO:0005811;GO:0000108	GO:0005634; GO:0005737
YLR422W	novel	GO:0003866;GO:0004765;GO:0004843;GO:0003855;GO:0003856;GO:0004764	GO:0003824	novel	GO:0016579	GO:0008152	novel	GO:0005946;GO:0005852	GO:0005946; GO:0005737
YGR263C	novel	GO:0003866;GO:0004765;GO:0003763;GO:0003746;GO:0004685;GO:0004822;GO:0003773;GO:0003767;GO:0003855;GO:0004709;GO:0004832;GO:0003856;GO:0004764	GO:0005488; GO:0045182; GO:0003754; GO:0004871; GO:0003824				novel	GO:0000131;GO:0005937;GO:0005823;GO:0000783	GO:0005634; GO:0005737; GO:0030483; GO:0000131; GO:0005694
YPR134W	novel	GO:0015095;GO:0004823	GO:0005215; GO:0003824	known	GO:0000372	GO:0008152	refined	GO:0042719	GO:0005737
YNL191W	novel	GO:0004044	GO:0003824	novel	GO:0006038	GO:0008151; GO:0008152	novel	GO:0005625	GO:0005625
YDR106W	novel	GO:0005200	GO:0005198	novel	GO:0016573	GO:0008151; GO:0008152	refined	GO:0005887;GO:0005732	GO:0005634; GO:0005886; GO:0016021; GO:0030529
YOR195W	novel	GO:0005200;GO:0003777	GO:0005488; GO:0005198; GO:0003774	known	GO:0000071	GO:0008151	known	GO:0000778	GO:0005634; GO:0005694
YLR085C	novel	GO:0005200	GO:0005198	refined	GO:0000132;GO:0030037;GO:0007118;GO:0000001;GO:0000011;GO:0007119;GO:0016573;GO:0009306;GO:0000092;GO:0030050	GO:0008151; GO:0000003; GO:0008152; GO:0046903	refined	GO:0005937	GO:0030483
YLR152C	novel	GO:0005100;GO:0005199;GO:0003743;GO:0005053;GO:0005200;GO:0004842	GO:0005488; GO:0045182; GO:0030234; GO:0004871; GO:0003824; GO:0005198				novel	GO:0008540;GO:0005852	GO:0005634; GO:0005737
YLR431C	novel	GO:0005200	GO:0005198
YHR016C	novel	GO:0005200	GO:0005198	refined	GO:0007121	GO:0008151; GO:0000003	known	GO:0005857	GO:0005737; GO:0005938
YER066CA	novel	GO:0005200	GO:0005198				novel	GO:0000932;GO:0000778;GO:0005732;GO:0030015;GO:0000144;GO:0005731;GO:0005852	GO:0005935; GO:0005634; GO:0005737; GO:0030483; GO:0030529; GO:0005694; GO:0005938
YBR211C	novel	GO:0005200	GO:0005198				refined	GO:0000778	GO:0005634; GO:0005694
YCR089W	novel	GO:0004016;GO:0005200	GO:0003824; GO:0005198	known	GO:0000755;GO:0000753	GO:0008151; GO:0000746; GO:0000003; GO:0006944; GO:0009653; GO:0009605
YBR287W	novel	GO:0005100;GO:0005199;GO:0000175;GO:0003743;GO:0005053;GO:0005200;GO:0004842	GO:0005488; GO:0045182; GO:0030234; GO:0004871; GO:0003824; GO:0005198				novel	GO:0005669	GO:0005634
YDR027C	novel	GO:0030364;GO:0005200	GO:0005488; GO:0005198	known	GO:0006896	GO:0008151	known	GO:0000938	GO:0005737
YOR141C	novel	GO:0005200;GO:0016944	GO:0030528; GO:0005198	novel	GO:0006368;GO:0016573	GO:0008151; GO:0008152	refined	GO:0005679	GO:0005634
YAL011W	novel	GO:0005200	GO:0005198				novel	GO:0005625	GO:0005625
YLR238W	novel	GO:0005200;GO:0003777	GO:0005488; GO:0005198; GO:0003774	known	GO:0000751	GO:0008151; GO:0000746; GO:0000003; GO:0009605	novel	GO:0005887	GO:0005886; GO:0016021
YDR393W	novel	GO:0005200	GO:0005198	known	GO:0007007	GO:0008151
YJL029C	novel	GO:0030364;GO:0005200	GO:0005488; GO:0005198	known	GO:0006896	GO:0008151	known	GO:0000938	GO:0005737
YNL208W	novel	GO:0003755;GO:0004427;GO:0008977;GO:0008320;GO:0004827;GO:0000049;GO:0005200	GO:0005488; GO:0005215; GO:0003824; GO:0005198				novel	GO:0008541;GO:0009337;GO:0017102;GO:0008540;GO:0005885	GO:0005634; GO:0005737; GO:0017102; GO:0009337
YDR200C	novel	GO:0005200;GO:0003777	GO:0005488; GO:0005198; GO:0003774	known	GO:0000751	GO:0008151; GO:0000746; GO:0000003; GO:0009605	novel	GO:0005887	GO:0005886; GO:0016021
YER008C	novel	GO:0005200	GO:0005198	known	GO:0006904;GO:0007121;GO:0006893;GO:0006906	GO:0008151; GO:0000003	known	GO:0000145;GO:0000143	GO:0005737; GO:0005938
YDR323C	novel	GO:0005200;GO:0003777	GO:0005488; GO:0005198; GO:0003774	known	GO:0006896;GO:0006904;GO:0006906	GO:0008151
YDR517W	novel	GO:0005200	GO:0005198	known	GO:0007094	GO:0008151	refined	GO:0016602	GO:0005634
YDR255C	novel	GO:0005200	GO:0005198	known	GO:0045721	GO:0008152	refined	GO:0000778	GO:0005634; GO:0005694
YOL034W	novel	GO:0005200	GO:0005198	refined	GO:0007152;GO:0000706;GO:0007076;GO:0007118;GO:0000001;GO:0000070;GO:0042138;GO:0000011;GO:0000755;GO:0000722;GO:0000727;GO:0007119;GO:0008360;GO:0000092;GO:0006303	GO:0008151; GO:0000746; GO:0000003; GO:0006944; GO:0009719; GO:0009653; GO:0008152; GO:0006950	refined	GO:0005857;GO:0000783;GO:0000799	GO:0005634; GO:0005737; GO:0005694; GO:0005938
YNL041C	novel	GO:0005200	GO:0005198				known	GO:0017119	GO:0005737
YDR022C	novel	GO:0003743;GO:0005200;GO:0016563	GO:0030528; GO:0005488; GO:0045182; GO:0005198	known	GO:0000079	GO:0008151	novel	GO:0016602;GO:0005885	GO:0005634; GO:0005737
YCR067C	novel	GO:0005100;GO:0005199;GO:0003743;GO:0005053;GO:0005200;GO:0004842	GO:0005488; GO:0045182; GO:0030234; GO:0004871; GO:0003824; GO:0005198	known	GO:0006888	GO:0008151	refined	GO:0030176;GO:0000299	GO:0005737; GO:0012505; GO:0016021; GO:0005624
YJL201W	novel	GO:0003743;GO:0005200	GO:0005488; GO:0045182; GO:0005198	refined	GO:0007125	GO:0008151; GO:0009653	novel	GO:0005857	GO:0005737; GO:0005938
YGR072W	novel	GO:0005200	GO:0005198	known	GO:0000184	GO:0008152	known	GO:0005844	GO:0030529
YPR049C	novel	GO:0005200	GO:0005198	known	GO:0030242	GO:0008151	refined	GO:0005885	GO:0005737
YDR378C	refined	GO:0017070	GO:0005488	novel	GO:0000244;GO:0000290;GO:0006446	GO:0008152	refined	GO:0005762	GO:0005737; GO:0030529
YHR122W	novel	GO:0003773;GO:0003743;GO:0004832;GO:0019829	GO:0005488; GO:0045182; GO:0005215; GO:0003754; GO:0003824	novel	GO:0006457;GO:0006438;GO:0006446	GO:0008152	novel	GO:0005669	GO:0005634
YJL017W	novel	GO:0016149	GO:0005488; GO:0045182	novel	GO:0016259;GO:0042256;GO:0006446;GO:0019344;GO:0006183	GO:0008151; GO:0008152	novel	GO:0000131;GO:0005852	GO:0005737; GO:0000131
YDR506C	novel	GO:0004323	GO:0005215; GO:0003824
YBR207W	novel	GO:0004323	GO:0005215; GO:0003824				novel	GO:0005792;GO:0005669;GO:0017059	GO:0005634; GO:0005737; GO:0012505; GO:0005624
YPL149W	novel	GO:0004323;GO:0004337;GO:0004161;GO:0004123	GO:0005215; GO:0003824				refined	GO:0005945;GO:0005946;GO:0005852	GO:0005946; GO:0005737
TY1AOR	novel	GO:0003899	GO:0003824	novel	GO:0016074;GO:0007121;GO:0009060;GO:0009306	GO:0008151; GO:0000003; GO:0008152; GO:0046903	novel	GO:0000243	GO:0005634; GO:0030529
TY2AC	novel	GO:0003899	GO:0003824	novel	GO:0016074;GO:0007121;GO:0009060;GO:0009306	GO:0008151; GO:0000003; GO:0008152; GO:0046903
TY2ADR3	novel	GO:0003899	GO:0003824	novel	GO:0016074;GO:0007121;GO:0009060;GO:0009306	GO:0008151; GO:0000003; GO:0008152; GO:0046903
YLR187W	novel	GO:0003934;GO:0004455	GO:0003824	novel	GO:0006449;GO:0001308;GO:0007121;GO:0006365;GO:0009306	GO:0007568; GO:0008151; GO:0000003; GO:0008152; GO:0016265; GO:0040029; GO:0046903; GO:0008219	novel	GO:0005788;GO:0005854;GO:0005843;GO:0008540;GO:0005885;GO:0005750	GO:0005740; GO:0005634; GO:0005737; GO:0030529; GO:0045275; GO:0019866
TY2AF	novel	GO:0003899	GO:0003824	novel	GO:0016074;GO:0007121;GO:0009060;GO:0009306	GO:0008151; GO:0000003; GO:0008152; GO:0046903
YIL055C				novel	GO:0006468;GO:0009306	GO:0008152; GO:0046903	novel	GO:0008023	GO:0005634
TY1APR2	novel	GO:0003899	GO:0003824	novel	GO:0016074;GO:0007121;GO:0009060;GO:0009306	GO:0008151; GO:0000003; GO:0008152; GO:0046903	novel	GO:0000243	GO:0005634; GO:0030529
TY2AB	novel	GO:0003899	GO:0003824	novel	GO:0016074;GO:0007121;GO:0009060;GO:0009306	GO:0008151; GO:0000003; GO:0008152; GO:0046903
YJL013C	novel	GO:0003714;GO:0004681;GO:0003773;GO:0003982;GO:0046961;GO:0018024;GO:0000213;GO:0004785	GO:0030528; GO:0005488; GO:0005215; GO:0003754; GO:0003824	known	GO:0007094	GO:0008151	refined	GO:0005680	GO:0000151; GO:0005634
YBR233W	novel	GO:0003746;GO:0004347	GO:0005488; GO:0045182; GO:0003824	novel	GO:0008298	GO:0008152	novel	GO:0005669;GO:0030015;GO:0005852	GO:0005634; GO:0005737
YNR046W	novel	GO:0008320;GO:0004755	GO:0005488; GO:0005215; GO:0003824
YOL124C	novel	GO:0004755	GO:0003824
YOR164C	novel	GO:0004755	GO:0003824
YML014W	novel	GO:0004755	GO:0003824
YNL063W	refined	GO:0005471;GO:0046933	GO:0005215	novel	GO:0015986	GO:0008151; GO:0008152	novel	GO:0005756	GO:0045259; GO:0005740; GO:0005737; GO:0016021; GO:0019866
YPL178W	refined	GO:0004004	GO:0005488; GO:0003824	novel	GO:0006378;GO:0016973;GO:0006379	GO:0008151; GO:0008152	known	GO:0005846;GO:0000243	GO:0005634; GO:0005737; GO:0030529
YOR319W	refined	GO:0042134;GO:0003743;GO:0030515;GO:0004004;GO:0016944	GO:0030528; GO:0005488; GO:0045182; GO:0003824	novel	GO:0006378;GO:0006379	GO:0008152	known	GO:0005686	GO:0005634; GO:0030529
YFR032C	novel	GO:0003743	GO:0005488; GO:0045182	novel	GO:0006378;GO:0006379	GO:0008152
YBR062C	novel	GO:0004840;GO:0008139;GO:0004842	GO:0005488; GO:0003824
YLR016C	novel	GO:0004840;GO:0004842	GO:0003824	novel	GO:0000282	GO:0008151	novel	GO:0000783	GO:0005634; GO:0005694
YOR220W	novel	GO:0003755;GO:0005099;GO:0004840;GO:0003743;GO:0004737;GO:0004709;GO:0004455;GO:0030189;GO:0004708	GO:0005488; GO:0045182; GO:0030234; GO:0030188; GO:0004871; GO:0003824	novel	GO:0006457	GO:0008152	novel	GO:0005854;GO:0008540	GO:0005634; GO:0005737
YER175C	known	GO:0046547	GO:0003824	novel	GO:0006696;GO:0009060	GO:0008152
YBR188C	refined	GO:0003987;GO:0004004;GO:0003985	GO:0005488; GO:0003824	novel	GO:0006376;GO:0006696;GO:0000282	GO:0008151; GO:0008152	refined	GO:0005685;GO:0000243	GO:0005634; GO:0030529
YHR209W	refined	GO:0016274;GO:0008425	GO:0003824	novel	GO:0006696;GO:0009060	GO:0008152
YDR473C	refined	GO:0003987;GO:0004004;GO:0003985	GO:0005488; GO:0003824	novel	GO:0006376;GO:0006696;GO:0000282	GO:0008151; GO:0008152	refined	GO:0005685;GO:0000243	GO:0005634; GO:0030529
YLR426W	novel	GO:0045552	GO:0003824	novel	GO:0006654;GO:0006666;GO:0006696;GO:0009060;GO:0009062;GO:0006012	GO:0008152	novel	GO:0000159	GO:0000159
YDL114W	novel	GO:0004316;GO:0000252;GO:0004300;GO:0000253;GO:0003857	GO:0003824	novel	GO:0006654;GO:0006666;GO:0006696;GO:0009060;GO:0009062	GO:0008152
YKL143W	novel	GO:0003743;GO:0030515	GO:0005488; GO:0045182	novel	GO:0006448;GO:0006457;GO:0006444;GO:0006696;GO:0030490	GO:0008151; GO:0008152	novel	GO:0005732	GO:0005634; GO:0030529
YML017W	novel	GO:0004708	GO:0003824
YNL078W	novel	GO:0004708	GO:0003824	refined	GO:0006334	GO:0008151; GO:0008152	refined	GO:0000329;GO:0005678;GO:0000015	GO:0005634; GO:0005737; GO:0005774
YJL057C	novel	GO:0004709;GO:0004708	GO:0004871; GO:0003824	novel	GO:0006468	GO:0008152
YLR392C	novel	GO:0004709;GO:0003899;GO:0004708	GO:0004871; GO:0003824	novel	GO:0000001;GO:0000209;GO:0006513	GO:0008151; GO:0008152	novel	GO:0005665;GO:0005736;GO:0005666	GO:0005634
YML111W	novel	GO:0004709;GO:0003899;GO:0004708	GO:0004871; GO:0003824	known	GO:0000209;GO:0006513	GO:0008152	novel	GO:0005665;GO:0005736;GO:0005666	GO:0005634
YOL070C	novel	GO:0004708	GO:0003824	novel	GO:0006334	GO:0008151; GO:0008152	novel	GO:0000329;GO:0005678;GO:0000015	GO:0005634; GO:0005737; GO:0005774
YGL083W	novel	GO:0004707;GO:0004708	GO:0004871; GO:0003824	novel	GO:0006468	GO:0008152
YMR173W	novel	GO:0005099;GO:0004708	GO:0030234; GO:0003824	refined	GO:0006468	GO:0008152	novel	GO:0000932;GO:0005854;GO:0005843;GO:0005946;GO:0000143;GO:0005852	GO:0005946; GO:0005737; GO:0030529; GO:0005938
YNR068C	novel	GO:0004709;GO:0003899;GO:0004708	GO:0004871; GO:0003824	novel	GO:0000001;GO:0000209;GO:0006513	GO:0008151; GO:0008152	novel	GO:0005732;GO:0000143	GO:0005634; GO:0005737; GO:0030529; GO:0005938
YKR051W	novel	GO:0003982;GO:0004449;GO:0004708	GO:0003824				novel	GO:0005843	GO:0005737; GO:0030529
YOR155C	novel	GO:0003743;GO:0015071	GO:0005488; GO:0045182; GO:0003824				novel	GO:0000262;GO:0000113;GO:0005854;GO:0000108;GO:0005851;GO:0005852	GO:0005634; GO:0005737; GO:0009295; GO:0005694
YDL065C	novel	GO:0004828;GO:0000339;GO:0005487;GO:0003763;GO:0003773;GO:0003743;GO:0003700;GO:0003767;GO:0017070;GO:0015071;GO:0004122;GO:0008184	GO:0030528; GO:0005488; GO:0045182; GO:0005215; GO:0003754; GO:0003824	refined	GO:0006444;GO:0006446;GO:0006628	GO:0008151; GO:0008152	refined	GO:0000932	GO:0005737
YJL117W	novel	GO:0003841	GO:0003824	known	GO:0006817	GO:0008151	refined	GO:0019774;GO:0005811	GO:0005634; GO:0005737
YDR520C	novel	GO:0003700;GO:0016563	GO:0030528; GO:0005488	novel	GO:0046107;GO:0009410;GO:0006855;GO:0019878	GO:0008151; GO:0008152; GO:0009605	novel	GO:0005762	GO:0005737; GO:0030529
YJR070C	novel	GO:0003743;GO:0004748;GO:0003982;GO:0004615;GO:0004739	GO:0005488; GO:0045182; GO:0003824	novel	GO:0009213;GO:0018216;GO:0000209;GO:0000722;GO:0000727;GO:0006513;GO:0000173;GO:0000079	GO:0008151; GO:0009719; GO:0008152; GO:0006950; GO:0007154	novel	GO:0005852	GO:0005737
YKL012W	refined	GO:0004004	GO:0005488; GO:0003824	novel	GO:0000070;GO:0000209;GO:0006513	GO:0008151; GO:0008152	known	GO:0005685;GO:0000243	GO:0005634; GO:0030529
YNR069C				novel	GO:0000001;GO:0000209;GO:0006513	GO:0008151; GO:0008152	novel	GO:0005732;GO:0000143	GO:0005634; GO:0005737; GO:0030529; GO:0005938
YML072C	novel	GO:0004842;GO:0008559	GO:0005488; GO:0005215; GO:0003824	novel	GO:0000209;GO:0006513	GO:0008152	novel	GO:0005680	GO:0000151; GO:0005634
YPR152C	novel	GO:0004842	GO:0003824	novel	GO:0000070;GO:0000209;GO:0006513	GO:0008151; GO:0008152	novel	GO:0005685;GO:0000243	GO:0005634; GO:0030529
YLR323C	novel	GO:0008139	GO:0005488	novel	GO:0006368;GO:0016574;GO:0006513	GO:0008151; GO:0008152	refined	GO:0000788	GO:0005634; GO:0005694
YOR086C	novel	GO:0015071	GO:0003824	novel	GO:0000209;GO:0006513	GO:0008152	novel	GO:0008540	GO:0005634; GO:0005737
YOR308C	refined	GO:0004004	GO:0005488; GO:0003824	novel	GO:0000055;GO:0016573;GO:0000114;GO:0006367	GO:0008151; GO:0008152	refined	GO:0000243	GO:0005634; GO:0030529
YGR002C	novel	GO:0003682;GO:0003899	GO:0005488; GO:0003824	novel	GO:0016573	GO:0008151; GO:0008152	novel	GO:0000124	GO:0005634
YGR198W				novel	GO:0006347;GO:0007125;GO:0000001;GO:0000183;GO:0016573;GO:0006348;GO:0000002;GO:0016575	GO:0008151; GO:0009653; GO:0008152; GO:0040029	novel	GO:0000262	GO:0005737; GO:0009295; GO:0005694
YLL022C	novel	GO:0004406	GO:0003824	novel	GO:0016573	GO:0008151; GO:0008152	novel	GO:0008540;GO:0000788	GO:0005634; GO:0005737; GO:0005694
YEL018W	novel	GO:0003682	GO:0005488	novel	GO:0016573	GO:0008151; GO:0008152	novel	GO:0000788	GO:0005634; GO:0005694
YMR247C	novel	GO:0004842	GO:0003824
YGL004C	novel	GO:0003755;GO:0003743;GO:0005053;GO:0004842	GO:0005488; GO:0045182; GO:0004871; GO:0003824	novel	GO:0030490	GO:0008151; GO:0008152	novel	GO:0008540	GO:0005634; GO:0005737
YLR309C	novel	GO:0005519;GO:0004039;GO:0004049;GO:0003700;GO:0004847;GO:0004842;GO:0004425	GO:0030528; GO:0005488; GO:0003824	refined	GO:0007118;GO:0000001;GO:0000011;GO:0008298;GO:0007119	GO:0008151; GO:0000003; GO:0008152	refined	GO:0005851	GO:0005737
YLR267W	novel	GO:0004842	GO:0003824				novel	GO:0019005	GO:0000151; GO:0005737
YIL175W	novel	GO:0004842;GO:0003959	GO:0005215; GO:0003824
YKL223W	novel	GO:0004842;GO:0003959	GO:0005215; GO:0003824
YDR320C	novel	GO:0004842	GO:0003824
YPR093C	novel	GO:0004842	GO:0003824	novel	GO:0006368	GO:0008152	novel	GO:0005665	GO:0005634
YIL174W	novel	GO:0004842;GO:0003959	GO:0005215; GO:0003824
YPR164W	novel	GO:0000175;GO:0003743;GO:0003825;GO:0004039;GO:0004847;GO:0004842	GO:0005488; GO:0045182; GO:0003824	known	GO:0000335	GO:0008152	novel	GO:0008541;GO:0005945;GO:0019005;GO:0005736;GO:0030126;GO:0005946;GO:0005857;GO:0030015;GO:0000143;GO:0005811;GO:0000141	GO:0005946; GO:0005634; GO:0000151; GO:0005737; GO:0005938
YLR097C	novel	GO:0004842	GO:0003824	novel	GO:0000069	GO:0008151	novel	GO:0019005	GO:0000151; GO:0005737
YCR060W	novel	GO:0004842	GO:0003824	novel	GO:0006457;GO:0006468	GO:0008152	novel	GO:0005680	GO:0000151; GO:0005634
YBR281C	novel	GO:0003755;GO:0003746;GO:0004550;GO:0004017;GO:0004748;GO:0004615;GO:0004842;GO:0004406;GO:0004170	GO:0005488; GO:0045182; GO:0003824	novel	GO:0030490	GO:0008151; GO:0008152	novel	GO:0005881;GO:0005680	GO:0000151; GO:0005634; GO:0005737
YBL108W	novel	GO:0004842;GO:0003959	GO:0005215; GO:0003824				novel	GO:0000159	GO:0000159
YNL085W	novel	GO:0003743;GO:0003982;GO:0004707;GO:0004709;GO:0004842;GO:0003713	GO:0030528; GO:0005488; GO:0045182; GO:0004871; GO:0003824				novel	GO:0009328;GO:0005887;GO:0008540;GO:0005857;GO:0000143;GO:0030127;GO:0005851;GO:0000141	GO:0005634; GO:0005886; GO:0005737; GO:0016021; GO:0005938; GO:0009328
YJL149W	novel	GO:0004842	GO:0003824				known	GO:0019005	GO:0000151; GO:0005737
YPL055C	novel	GO:0004842	GO:0003824	known	GO:0016571;GO:0016574;GO:0006513	GO:0008151; GO:0008152
YNL087W	novel	GO:0004842	GO:0003824				novel	GO:0008540	GO:0005634; GO:0005737
YLR352W	novel	GO:0004842	GO:0003824	novel	GO:0000715	GO:0009719; GO:0008152; GO:0006950	novel	GO:0019005	GO:0000151; GO:0005737
YIR040C	novel	GO:0004842;GO:0003959	GO:0005215; GO:0003824				novel	GO:0000159	GO:0000159
YMR018W	novel	GO:0008565;GO:0030371;GO:0004842	GO:0045182; GO:0005215; GO:0003824	novel	GO:0006457;GO:0006468;GO:0006628	GO:0008151; GO:0008152
YHL045W	novel	GO:0004842;GO:0003959	GO:0005215; GO:0003824
YHR034C	novel	GO:0004842	GO:0003824				novel	GO:0005680	GO:0000151; GO:0005634
YKL174C	novel	GO:0005293;GO:0005290;GO:0005280;GO:0015173;GO:0005288;GO:0005331	GO:0005215	novel	GO:0015817;GO:0006828	GO:0008151
YKR027W	novel	GO:0008565	GO:0005215				novel	GO:0000220;GO:0005869;GO:0005851	GO:0005737; GO:0005774
YMR237W	novel	GO:0008565	GO:0005215	novel	GO:0006038;GO:0006893;GO:0000282	GO:0008151; GO:0008152	novel	GO:0000220;GO:0005869;GO:0005851	GO:0005737; GO:0005774
YGR294W	novel	GO:0005199	GO:0005198	novel	GO:0006888	GO:0008151	novel	GO:0005869	GO:0005737
YJR116W							novel	GO:0000220;GO:0005869;GO:0005851	GO:0005737; GO:0005774
YJL099W	novel	GO:0008565	GO:0005215	known	GO:0006038;GO:0006893	GO:0008151; GO:0008152	novel	GO:0000220;GO:0005869;GO:0005851	GO:0005737; GO:0005774
YOR299W	novel	GO:0008565	GO:0005215	known	GO:0000282	GO:0008151	novel	GO:0000220;GO:0005869;GO:0005851	GO:0005737; GO:0005774
YBR184W	novel	GO:0005471	GO:0005215				novel	GO:0000112;GO:0005675;GO:0005756	GO:0045259; GO:0005740; GO:0005634; GO:0005737; GO:0016021; GO:0019866
YKR046C	novel	GO:0005471;GO:0000253	GO:0005215; GO:0003824	known	GO:0009060	GO:0008152	known	GO:0005811	GO:0005737
YGR194C	known	GO:0004856	GO:0003824	known	GO:0005998	GO:0008152	novel	GO:0005851	GO:0005737
YKL211C	known	GO:0004049;GO:0004425	GO:0003824	known	GO:0000162	GO:0008152	novel	GO:0005851	GO:0005737
YJR072C	novel	GO:0003743	GO:0005488; GO:0045182	novel	GO:0015819;GO:0006096;GO:0006449;GO:0006468;GO:0015809;GO:0006888	GO:0008151; GO:0008152	novel	GO:0005851	GO:0005737
YDR267C	novel	GO:0004843;GO:0003743;GO:0018024;GO:0030515;GO:0004406	GO:0005488; GO:0045182; GO:0003824	novel	GO:0006348	GO:0008151; GO:0008152; GO:0040029	novel	GO:0000159;GO:0005937;GO:0000144;GO:0005851	GO:0005935; GO:0005737; GO:0030483; GO:0005938; GO:0000159
YGL060W	novel	GO:0003743;GO:0015071	GO:0005488; GO:0045182; GO:0003824	novel	GO:0007121;GO:0006628	GO:0008151; GO:0000003; GO:0008152	novel	GO:0005854;GO:0005851;GO:0005852	GO:0005737
YLR446W	novel	GO:0004396	GO:0003824				novel	GO:0005851	GO:0005737
YGL178W	refined	GO:0003743	GO:0005488; GO:0045182	known	GO:0001308;GO:0000321	GO:0007568; GO:0008151; GO:0000746; GO:0000003; GO:0008152; GO:0016265; GO:0009605; GO:0040029; GO:0008219	novel	GO:0000932;GO:0005842;GO:0005854;GO:0005843;GO:0005851;GO:0005852	GO:0005737; GO:0030529
YIL108W	novel	GO:0003743	GO:0005488; GO:0045182				novel	GO:0005851	GO:0005737
YDR186C	novel	GO:0030674;GO:0015071	GO:0005488; GO:0003824				novel	GO:0005854;GO:0005946;GO:0005851	GO:0005946; GO:0005737
YGL014W	refined	GO:0004535;GO:0003873;GO:0003899	GO:0005488; GO:0003824	known	GO:0001308	GO:0007568; GO:0008151; GO:0008152; GO:0016265; GO:0040029; GO:0008219	novel	GO:0000932;GO:0005854;GO:0005843;GO:0005851;GO:0005852	GO:0005737; GO:0030529
YPL070W							novel	GO:0005851	GO:0005737
YLR215C	novel	GO:0003743	GO:0005488; GO:0045182				novel	GO:0005851	GO:0005737
YEL023C	novel	GO:0003743;GO:0004679	GO:0005488; GO:0045182; GO:0003824				novel	GO:0000164;GO:0005732;GO:0005851	GO:0005634; GO:0005737; GO:0030529; GO:0000164
YPL119C	refined	GO:0003743	GO:0005488; GO:0045182	refined	GO:0006365	GO:0008151; GO:0008152	novel	GO:0000932;GO:0005732;GO:0005946;GO:0005851	GO:0005946; GO:0005634; GO:0005737; GO:0030529
YDR300C	known	GO:0004349	GO:0003824	known	GO:0006561	GO:0008152	novel	GO:0005851	GO:0005737
YAL049C	novel	GO:0003743	GO:0005488; GO:0045182				novel	GO:0005851	GO:0005737
YDL025C	refined	GO:0004707	GO:0004871; GO:0003824	novel	GO:0006468	GO:0008152	novel	GO:0005851	GO:0005737
YMR269W							novel	GO:0005851	GO:0005737
YNR051C							novel	GO:0005732;GO:0005851	GO:0005634; GO:0005737; GO:0030529
YNR033W	known	GO:0046820	GO:0003824	known	GO:0046482	GO:0008152	novel	GO:0005680;GO:0005845;GO:0005851	GO:0000151; GO:0005634; GO:0005737
YJL107C	novel	GO:0003743	GO:0005488; GO:0045182				novel	GO:0005851	GO:0005737
YHR144C	known	GO:0004132	GO:0003824				novel	GO:0005851	GO:0005737
YOR284W							novel	GO:0005851	GO:0005737
YHR159W	novel	GO:0004843	GO:0003824	novel	GO:0016579	GO:0008152	novel	GO:0005732;GO:0005851	GO:0005634; GO:0005737; GO:0030529
YOR128C	known	GO:0004638	GO:0003824				novel	GO:0005851	GO:0005737
YNL313C	novel	GO:0008320	GO:0005488; GO:0005215	novel	GO:0000070;GO:0000022;GO:0008054	GO:0008151; GO:0008152	novel	GO:0000143;GO:0000141	GO:0005737; GO:0005938
YKR016W	novel	GO:0003777	GO:0005488; GO:0003774	novel	GO:0000070	GO:0008151
YHL010C	known	GO:0008139	GO:0005488	novel	GO:0000070	GO:0008151	novel	GO:0005732;GO:0005731	GO:0005634; GO:0030529
YPR178W	refined	GO:0004004	GO:0005488; GO:0003824	novel	GO:0000070;GO:0006334;GO:0006348;GO:0000022;GO:0008054;GO:0030490	GO:0008151; GO:0008152; GO:0040029	refined	GO:0000243	GO:0005634; GO:0030529
YGR074W	refined	GO:0004004	GO:0005488; GO:0003824	novel	GO:0000070;GO:0000282	GO:0008151	known	GO:0000243	GO:0005634; GO:0030529
YBR055C	refined	GO:0004004	GO:0005488; GO:0003824	novel	GO:0000070;GO:0000022;GO:0008054	GO:0008151; GO:0008152	refined	GO:0000243	GO:0005634; GO:0030529
YKR104W	novel	GO:0008559	GO:0005488; GO:0005215; GO:0003824	novel	GO:0000070	GO:0008151	novel	GO:0005779	GO:0005778; GO:0005737
YAL061W	refined	GO:0000721;GO:0003939;GO:0008320;GO:0008106;GO:0046526	GO:0005488; GO:0005215; GO:0003824	novel	GO:0007004;GO:0045184;GO:0000077	GO:0008151; GO:0009719; GO:0008152; GO:0006950	novel	GO:0019773	GO:0005634; GO:0005737
YPL110C	novel	GO:0003743	GO:0005488; GO:0045182	novel	GO:0009409	GO:0006950; GO:0009605	novel	GO:0000262;GO:0005854;GO:0005946;GO:0005637	GO:0005946; GO:0005634; GO:0005737; GO:0012505; GO:0009295; GO:0005694
YAR042W	novel	GO:0008142	GO:0005488	novel	GO:0045835;GO:0000083;GO:0009409;GO:0016575	GO:0008151; GO:0008152; GO:0006950; GO:0009605	novel	GO:0000148;GO:0000143	GO:0005886; GO:0005737; GO:0005938
YIL001W	novel	GO:0016563	GO:0030528	novel	GO:0009409	GO:0006950; GO:0009605	novel	GO:0005946	GO:0005946
YKL107W	novel	GO:0004316	GO:0003824	novel	GO:0006654;GO:0009060;GO:0009062	GO:0008152
YOR205C	novel	GO:0003735	GO:0005198	novel	GO:0009060	GO:0008152	novel	GO:0005763	GO:0005737; GO:0030529
YLR090W	refined	GO:0003767	GO:0003754	novel	GO:0009060;GO:0016226	GO:0008152
YIL136W	novel	GO:0008121;GO:0016619;GO:0004449;GO:0004739	GO:0005215; GO:0003824	novel	GO:0009060	GO:0008152	refined	GO:0005750	GO:0005740; GO:0005737; GO:0045275; GO:0019866
YHR059W	novel	GO:0003735	GO:0005198	novel	GO:0006099;GO:0000028;GO:0009060;GO:0006108	GO:0008151; GO:0008152	novel	GO:0005763	GO:0005737; GO:0030529
YML081W	novel	GO:0003700;GO:0016563	GO:0030528; GO:0005488				novel	GO:0000214;GO:0005637	GO:0005634; GO:0012505
YBR150C	novel	GO:0003700;GO:0016563	GO:0030528; GO:0005488	novel	GO:0045955;GO:0007094;GO:0045722;GO:0006012	GO:0008151; GO:0008152	novel	GO:0005666	GO:0005634
YCR051W	novel	GO:0016563;GO:0004861	GO:0030528; GO:0030234				novel	GO:0005857	GO:0005737; GO:0005938
YHR214W	novel	GO:0016565;GO:0000175;GO:0008466;GO:0016563;GO:0003713	GO:0030528; GO:0005488; GO:0003824	novel	GO:0006888	GO:0008151
YIL169C	novel	GO:0016565;GO:0000175;GO:0008466;GO:0016563;GO:0003713	GO:0030528; GO:0005488; GO:0003824	novel	GO:0006888	GO:0008151
YGR232W	novel	GO:0016563	GO:0030528	refined	GO:0006096;GO:0009409	GO:0008152; GO:0006950; GO:0009605	refined	GO:0019773;GO:0019774	GO:0005634; GO:0005737
YPR013C	novel	GO:0003700;GO:0016563	GO:0030528; GO:0005488				novel	GO:0000788;GO:0005852;GO:0005844	GO:0005634; GO:0005737; GO:0030529; GO:0005694
YKR064W	novel	GO:0003700;GO:0016563	GO:0030528; GO:0005488				novel	GO:0005666	GO:0005634
YMR176W	novel	GO:0016566;GO:0003682;GO:0003700;GO:0018024;GO:0016563;GO:0004406	GO:0030528; GO:0005488; GO:0003824	refined	GO:0016571;GO:0006348	GO:0008151; GO:0008152; GO:0040029	novel	GO:0008540	GO:0005634; GO:0005737
YPL239W	novel	GO:0016563	GO:0030528				novel	GO:0000262;GO:0005854;GO:0000148;GO:0005946;GO:0000143;GO:0005637	GO:0005946; GO:0005634; GO:0005886; GO:0005737; GO:0012505; GO:0009295; GO:0005694; GO:0005938
YNL326C	novel	GO:0017136;GO:0016563;GO:0003713;GO:0045129	GO:0030528; GO:0005488; GO:0003824	novel	GO:0018318	GO:0008152
YLR375W	novel	GO:0016566;GO:0003700;GO:0000213;GO:0016563	GO:0030528; GO:0005488; GO:0003824	novel	GO:0006388	GO:0008152	novel	GO:0000214;GO:0005637	GO:0005634; GO:0012505
YPR085C	novel	GO:0003934;GO:0003743;GO:0030515;GO:0016563	GO:0030528; GO:0005488; GO:0045182; GO:0003824	novel	GO:0030490	GO:0008151; GO:0008152	novel	GO:0016602;GO:0005756	GO:0045259; GO:0005740; GO:0005634; GO:0005737; GO:0016021; GO:0019866
YOR034C	novel	GO:0017136;GO:0016563;GO:0003713;GO:0045129	GO:0030528; GO:0005488; GO:0003824	novel	GO:0018318	GO:0008152	novel	GO:0005625	GO:0005625
YBL066C	novel	GO:0016563	GO:0030528	novel	GO:0009410	GO:0009605	novel	GO:0005946	GO:0005946
YOR064C	novel	GO:0003682;GO:0018024;GO:0016563	GO:0030528; GO:0005488; GO:0003824	known	GO:0016573	GO:0008151; GO:0008152	known	GO:0000788	GO:0005634; GO:0005694
YDR126W	novel	GO:0017136;GO:0016563;GO:0003713;GO:0045129	GO:0030528; GO:0005488; GO:0003824	novel	GO:0018318	GO:0008152	refined	GO:0005732;GO:0005851	GO:0005634; GO:0005737; GO:0030529
YCR095C	novel	GO:0004396	GO:0003824
YDR516C	novel	GO:0004396	GO:0003824
YDR067C	novel	GO:0004396	GO:0003824
YNL056W	novel	GO:0004396	GO:0003824
YFR008W	novel	GO:0003872;GO:0003743;GO:0008142;GO:0003850;GO:0004827;GO:0004691;GO:0015071;GO:0008553	GO:0005488; GO:0045182; GO:0005215; GO:0003824	known	GO:0000751	GO:0008151; GO:0000746; GO:0000003; GO:0009605	novel	GO:0005887	GO:0005886; GO:0016021
YMR029C	novel	GO:0003872;GO:0003743;GO:0003850;GO:0004827;GO:0004691;GO:0015071;GO:0008553	GO:0005488; GO:0045182; GO:0005215; GO:0003824	known	GO:0000751	GO:0008151; GO:0000746; GO:0000003; GO:0009605	novel	GO:0005887	GO:0005886; GO:0016021
YEL017CA	novel	GO:0008553	GO:0005488; GO:0005215; GO:0003824	refined	GO:0006874	GO:0008151; GO:0042592	refined	GO:0005686;GO:0005887;GO:0000164;GO:0005736;GO:0030126;GO:0005946;GO:0030015	GO:0005946; GO:0005634; GO:0005886; GO:0005737; GO:0016021; GO:0030529; GO:0000164
YIL053W	known	GO:0000121	GO:0003824	known	GO:0006114	GO:0008152	novel	GO:0016602;GO:0000112;GO:0000329;GO:0030126;GO:0000221;GO:0005625;GO:0005675;GO:0005662;GO:0005756	GO:0045259; GO:0005740; GO:0005634; GO:0005625; GO:0005737; GO:0016021; GO:0005774; GO:0019866
YAR020C	novel	GO:0005199	GO:0005198	novel	GO:0006888	GO:0008151	novel	GO:0000243	GO:0005634; GO:0030529
YHL046C	novel	GO:0005199	GO:0005198	novel	GO:0006888	GO:0008151	novel	GO:0000307;GO:0000243	GO:0005634; GO:0030529; GO:0000307
YIR041W	novel	GO:0005199	GO:0005198	novel	GO:0006888	GO:0008151	novel	GO:0000243	GO:0005634; GO:0030529
YMR325W	novel	GO:0005199	GO:0005198	novel	GO:0006888	GO:0008151	novel	GO:0000243	GO:0005634; GO:0030529
YOR394W	novel	GO:0005199	GO:0005198
YDR542W	novel	GO:0005199	GO:0005198	novel	GO:0006888	GO:0008151	novel	GO:0000243	GO:0005634; GO:0030529
YIL011W	novel	GO:0005199	GO:0005198	novel	GO:0006808;GO:0000752;GO:0006888;GO:0005998	GO:0008151; GO:0000746; GO:0000003; GO:0008152; GO:0009605; GO:0007154
YJL160C	novel	GO:0005199	GO:0005198
YOR010C	novel	GO:0005199	GO:0005198	refined	GO:0006888	GO:0008151	refined	GO:0000243	GO:0005634; GO:0030529
YLR461W	novel	GO:0005199	GO:0005198	novel	GO:0006888	GO:0008151	novel	GO:0000243	GO:0005634; GO:0030529
YJL223C	novel	GO:0005199	GO:0005198				novel	GO:0005842	GO:0005737; GO:0030529
YJR150C	novel	GO:0005199;GO:0016565;GO:0003713	GO:0030528; GO:0005488; GO:0005198	known	GO:0015918	GO:0008151	refined	GO:0000133;GO:0000131;GO:0005937	GO:0005935; GO:0030483; GO:0005934; GO:0000131; GO:0005938
YLL064C	novel	GO:0005199	GO:0005198	novel	GO:0006888	GO:0008151	novel	GO:0000307;GO:0000243	GO:0005634; GO:0030529; GO:0000307
YOL161C	novel	GO:0005199	GO:0005198				novel	GO:0000307;GO:0000243	GO:0005634; GO:0030529; GO:0000307
YGL261C	novel	GO:0005199	GO:0005198	novel	GO:0006888	GO:0008151
YKL224C	novel	GO:0005199	GO:0005198	novel	GO:0006888	GO:0008151	novel	GO:0000243	GO:0005634; GO:0030529
YIL176C	novel	GO:0005199	GO:0005198				novel	GO:0000243	GO:0005634; GO:0030529
YNR076W	novel	GO:0005199	GO:0005198	novel	GO:0006888	GO:0008151	novel	GO:0000243	GO:0005634; GO:0030529
YPL282C	novel	GO:0005199	GO:0005198
YDL038C	novel	GO:0005100;GO:0005199;GO:0003743	GO:0005488; GO:0045182; GO:0030234; GO:0005198
YEL049W	novel	GO:0005199	GO:0005198	novel	GO:0006888	GO:0008151	novel	GO:0000243	GO:0005634; GO:0030529
YLR037C	novel	GO:0005199	GO:0005198	novel	GO:0006888	GO:0008151	refined	GO:0005842	GO:0005737; GO:0030529
YOR009W	novel	GO:0005199	GO:0005198	novel	GO:0006888	GO:0008151	refined	GO:0000307;GO:0000243	GO:0005634; GO:0030529; GO:0000307
YFL020C	novel	GO:0005199	GO:0005198	novel	GO:0006888	GO:0008151	novel	GO:0000243	GO:0005634; GO:0030529
YLL025W	novel	GO:0005199	GO:0005198	novel	GO:0006888	GO:0008151	novel	GO:0000243	GO:0005634; GO:0030529
YBR301W	novel	GO:0005199	GO:0005198	novel	GO:0006888	GO:0008151	refined	GO:0000307	GO:0000307
YMR118C	novel	GO:0008177	GO:0003824	novel	GO:0006121;GO:0006099	GO:0008152
YLR164W	novel	GO:0008565;GO:0008177	GO:0005215; GO:0003824	novel	GO:0006121;GO:0006099	GO:0008152
YJL078C	novel	GO:0004016	GO:0003824	novel	GO:0045835;GO:0016575	GO:0008151; GO:0008152
YER130C	novel	GO:0003700	GO:0030528; GO:0005488				novel	GO:0000214;GO:0005637	GO:0005634; GO:0012505
YDR096W	known	GO:0003700	GO:0030528; GO:0005488				novel	GO:0000214;GO:0005637	GO:0005634; GO:0012505
YPR022C	novel	GO:0003700	GO:0030528; GO:0005488				novel	GO:0000214;GO:0005637	GO:0005634; GO:0012505
YDL048C	novel	GO:0003700	GO:0030528; GO:0005488	novel	GO:0006388	GO:0008152	novel	GO:0000214;GO:0005637	GO:0005634; GO:0012505
YAR061W	novel	GO:0016565;GO:0003743;GO:0003713	GO:0030528; GO:0005488; GO:0045182				novel	GO:0000214;GO:0005637	GO:0005634; GO:0012505
YDR314C	novel	GO:0000014;GO:0000739	GO:0005488; GO:0003824	novel	GO:0000717;GO:0007070;GO:0006367	GO:0008151; GO:0009719; GO:0008152; GO:0006950	novel	GO:0005675	GO:0005634
YPL258C	known	GO:0008972	GO:0003824	known	GO:0009228	GO:0008152	novel	GO:0005770;GO:0005782;GO:0005680	GO:0000151; GO:0005634; GO:0005737
YDL155W	known	GO:0016538	GO:0030234; GO:0003824	known	GO:0000079	GO:0008151	novel	GO:0005671;GO:0005956;GO:0005762;GO:0005656;GO:0005680	GO:0000151; GO:0005634; GO:0005737; GO:0030529; GO:0005956
YNL334C	known	GO:0000107	GO:0003824	known	GO:0009228;GO:0008614	GO:0008152	novel	GO:0005680	GO:0000151; GO:0005634
YLR210W	known	GO:0016538	GO:0030234; GO:0003824	known	GO:0000079	GO:0008151	novel	GO:0005671;GO:0005680	GO:0000151; GO:0005634
YGR108W	known	GO:0016538	GO:0030234; GO:0003824	known	GO:0000071;GO:0008315;GO:0000079	GO:0008151	novel	GO:0005671;GO:0005680	GO:0000151; GO:0005634
YGR109C	known	GO:0016538	GO:0030234; GO:0003824	known	GO:0006279;GO:0000079	GO:0008151; GO:0008152	novel	GO:0005671;GO:0005956;GO:0005680	GO:0000151; GO:0005634; GO:0005956
YLR183C	known	GO:0003700	GO:0030528; GO:0005488	novel	GO:0000244	GO:0008152	novel	GO:0005685;GO:0005686;GO:0005682;GO:0000243	GO:0005634; GO:0030529
YJL162C	novel	GO:0030192;GO:0003767;GO:0001671	GO:0030234; GO:0030188; GO:0003754	novel	GO:0006457	GO:0008152	novel	GO:0008540;GO:0000112;GO:0005675;GO:0000243	GO:0005634; GO:0005737; GO:0030529
YOR252W							novel	GO:0005685;GO:0000243	GO:0005634; GO:0030529
YGL192W				known	GO:0016556	GO:0008152	novel	GO:0005750;GO:0000243	GO:0005740; GO:0005634; GO:0005737; GO:0030529; GO:0045275; GO:0019866
YIL132C				known	GO:0045132	GO:0008151	novel	GO:0000243	GO:0005634; GO:0030529
YLR226W	known	GO:0016538	GO:0030234; GO:0003824	known	GO:0000070	GO:0008151	novel	GO:0000243	GO:0005634; GO:0030529
YML038C							novel	GO:0000243	GO:0005634; GO:0030529
YEL066W				known	GO:0016573	GO:0008151; GO:0008152	novel	GO:0000243	GO:0005634; GO:0030529
YLR376C							novel	GO:0000243	GO:0005634; GO:0030529
YMR027W	novel	GO:0016455	GO:0030528	novel	GO:0015918	GO:0008151	novel	GO:0000243	GO:0005634; GO:0030529
YDL047W	refined	GO:0004587;GO:0004427;GO:0016274;GO:0004748;GO:0003700;GO:0004682;GO:0004862;GO:0003959;GO:0004001	GO:0030528; GO:0005488; GO:0030234; GO:0005215; GO:0003824	known	GO:0006468	GO:0008152	novel	GO:0005685;GO:0005956;GO:0000164;GO:0000131;GO:0005732;GO:0005669;GO:0030127;GO:0005682;GO:0000243	GO:0005634; GO:0005737; GO:0030529; GO:0000131; GO:0005956; GO:0000164
YKR098C	known	GO:0004843	GO:0003824				novel	GO:0005956	GO:0005956
YNL112W	refined	GO:0004004	GO:0005488; GO:0003824	known	GO:0000184	GO:0008152	novel	GO:0005956	GO:0005956
YLR154C	novel	GO:0004682	GO:0003824	novel	GO:0000128;GO:0006468;GO:0006356	GO:0008152; GO:0007154	novel	GO:0005956	GO:0005956
YBL067C	known	GO:0004843	GO:0003824				novel	GO:0005956	GO:0005956
YGR017W	novel	GO:0004682	GO:0003824	novel	GO:0006468	GO:0008152	novel	GO:0005956	GO:0005956
YER088C	novel	GO:0004682	GO:0003824	known	GO:0000183;GO:0009826;GO:0030447;GO:0006348	GO:0008151; GO:0040007; GO:0008152; GO:0009653; GO:0040029	novel	GO:0005956	GO:0005956
YPL014W	novel	GO:0016538	GO:0030234; GO:0003824	novel	GO:0000079	GO:0008151	novel	GO:0005956;GO:0005656	GO:0005634; GO:0005956
YAL013W	novel	GO:0016565;GO:0016455	GO:0030528	refined	GO:0030490	GO:0008151; GO:0008152	novel	GO:0005956	GO:0005956
YJL197W	known	GO:0004843	GO:0003824	novel	GO:0016579	GO:0008152	novel	GO:0005956	GO:0005956
YKR096W	novel	GO:0004682	GO:0003824				novel	GO:0005956;GO:0005732	GO:0005634; GO:0030529; GO:0005956
YCR087W	novel	GO:0004682	GO:0003824				novel	GO:0005956	GO:0005956
YER167W	novel	GO:0004707	GO:0004871; GO:0003824	refined	GO:0006468;GO:0000750	GO:0000003; GO:0000746; GO:0008152; GO:0009605; GO:0007154	novel	GO:0005956;GO:0005937	GO:0030483; GO:0005956
YLR243W	novel	GO:0004455	GO:0003824				novel	GO:0005665;GO:0030530;GO:0005887;GO:0005736;GO:0000159;GO:0005750;GO:0005763;GO:0005666;GO:0005857;GO:0005625	GO:0005740; GO:0005634; GO:0005625; GO:0005886; GO:0005737; GO:0016021; GO:0030529; GO:0045275; GO:0000159; GO:0005938; GO:0019866
YDR036C	known	GO:0003860	GO:0003824	known	GO:0006635	GO:0008152	novel	GO:0005763	GO:0005737; GO:0030529
YOR243C	known	GO:0009982	GO:0003824	known	GO:0001522	GO:0008152	novel	GO:0005763	GO:0005737; GO:0030529
YBL044W							novel	GO:0000145;GO:0005763;GO:0000788;GO:0000143	GO:0005634; GO:0005737; GO:0030529; GO:0005694; GO:0005938
YOL128C	known	GO:0004696	GO:0003824	known	GO:0006468	GO:0008152	novel	GO:0005763;GO:0005666	GO:0005634; GO:0005737; GO:0030529
YJR062C	known	GO:0008418	GO:0003824				novel	GO:0030126;GO:0005732;GO:0005763;GO:0005666;GO:0005625	GO:0005634; GO:0005625; GO:0005737; GO:0030529
YFR016C							novel	GO:0008540;GO:0000329;GO:0005750;GO:0005763;GO:0005857;GO:0000221;GO:0030127;GO:0005967	GO:0005740; GO:0005634; GO:0005737; GO:0030529; GO:0045254; GO:0005774; GO:0045275; GO:0005938; GO:0019866
YHR075C	refined	GO:0003735	GO:0005198				novel	GO:0005763	GO:0005737; GO:0030529
YBR252W	known	GO:0004170	GO:0003824	known	GO:0009213	GO:0008152	novel	GO:0030127	GO:0005737
YLR359W	known	GO:0004018	GO:0003824	refined	GO:0006099;GO:0006106	GO:0008152	novel	GO:0030127;GO:0005852	GO:0005737
YJR159W	known	GO:0003939	GO:0003824	refined	GO:0019649	GO:0008152	novel	GO:0030127	GO:0005737
YLR231C	known	GO:0030429	GO:0003824	refined	GO:0016579;GO:0000209;GO:0019655;GO:0006513	GO:0008152	novel	GO:0030127	GO:0005737
YBR276C	known	GO:0008330	GO:0003824	known	GO:0006774;GO:0007090	GO:0008151; GO:0008152	novel	GO:0030127;GO:0005852	GO:0005737
YML056C	known	GO:0003938	GO:0003824	novel	GO:0006183	GO:0008152	novel	GO:0000262;GO:0005843;GO:0005937;GO:0008540;GO:0005732;GO:0005857;GO:0000144;GO:0030127;GO:0005628	GO:0005628; GO:0005935; GO:0005634; GO:0042764; GO:0005737; GO:0030483; GO:0009295; GO:0030529; GO:0005694; GO:0005938
YDL080C	known	GO:0016563	GO:0030528	known	GO:0009228	GO:0008152	novel	GO:0030127	GO:0005737
YGR262C	refined	GO:0030508	GO:0003824	known	GO:0006468;GO:0000282	GO:0008151; GO:0008152	novel	GO:0008540;GO:0030127	GO:0005634; GO:0005737
YGR205W	novel	GO:0015071	GO:0003824	novel	GO:0000173;GO:0000079	GO:0008151; GO:0008152; GO:0007154	refined	GO:0005732	GO:0005634; GO:0030529
YJL065C	novel	GO:0003714	GO:0030528; GO:0005488	novel	GO:0006347	GO:0008151; GO:0008152; GO:0040029
YLR057W	novel	GO:0004571	GO:0003824				novel	GO:0005887	GO:0005886; GO:0016021
YIL170W	novel	GO:0005355	GO:0005215				novel	GO:0005887	GO:0005886; GO:0016021
YLL055W	refined	GO:0005355;GO:0005536;GO:0015664;GO:0015124	GO:0005488; GO:0005215				novel	GO:0005887	GO:0005886; GO:0016021
YIL171W	novel	GO:0005355	GO:0005215				novel	GO:0005887	GO:0005886; GO:0016021
YIL121W	novel	GO:0005355	GO:0005215	novel	GO:0015771;GO:0007152;GO:0000017;GO:0006859;GO:0006012	GO:0008151; GO:0008152	novel	GO:0005887	GO:0005886; GO:0016021
YPL009C	novel	GO:0005487;GO:0003743	GO:0005488; GO:0045182; GO:0005215	novel	GO:0042273;GO:0000027;GO:0006334;GO:0030490	GO:0008151; GO:0008152	novel	GO:0005842;GO:0005887;GO:0005843;GO:0005732	GO:0005634; GO:0005886; GO:0005737; GO:0016021; GO:0030529
YDR162C	novel	GO:0015071	GO:0003824	novel	GO:0007121	GO:0008151; GO:0000003	novel	GO:0005887	GO:0005886; GO:0016021
YBL107C							novel	GO:0005887	GO:0005886; GO:0016021
YOR264W							novel	GO:0005887	GO:0005886; GO:0016021
YJL163C	novel	GO:0005355	GO:0005215				novel	GO:0005887	GO:0005886; GO:0016021
YJR139C	known	GO:0004412	GO:0003824	known	GO:0009090	GO:0008152	novel	GO:0005887;GO:0005625	GO:0005625; GO:0005886; GO:0016021
YLL020C							novel	GO:0005887;GO:0005885;GO:0005756	GO:0045259; GO:0005740; GO:0005886; GO:0005737; GO:0016021; GO:0019866
YHR057C	known	GO:0003755	GO:0003824	novel	GO:0006457	GO:0008152	novel	GO:0005887	GO:0005886; GO:0016021
YKL023W	novel	GO:0009013	GO:0003824				novel	GO:0005887	GO:0005886; GO:0016021
YPL107W							novel	GO:0005887	GO:0005886; GO:0016021
YPL161C	novel	GO:0003931	GO:0005488; GO:0003824	known	GO:0007266	GO:0007154	novel	GO:0005937;GO:0005625	GO:0005625; GO:0030483
YAL048C	novel	GO:0003931	GO:0005488; GO:0003824	refined	GO:0006888	GO:0008151	refined	GO:0000113;GO:0000329;GO:0000221;GO:0005811;GO:0000108	GO:0005634; GO:0005737; GO:0005774
YHR022C	novel	GO:0003931	GO:0005488; GO:0003824	novel	GO:0006888	GO:0008151
YER067W	novel	GO:0008379	GO:0003824	novel	GO:0030503	GO:0008151; GO:0042592	novel	GO:0000159	GO:0000159
YPL247C	novel	GO:0003714;GO:0003743;GO:0005053;GO:0008379	GO:0030528; GO:0005488; GO:0045182; GO:0004871; GO:0003824	novel	GO:0006348;GO:0030490	GO:0008151; GO:0008152; GO:0040029	novel	GO:0005881	GO:0005737
YKR076W	novel	GO:0008379	GO:0003824
YGR154C	novel	GO:0008379	GO:0003824				refined	GO:0005680	GO:0000151; GO:0005634
YHR087W	novel	GO:0008379	GO:0003824	novel	GO:0030503	GO:0008151; GO:0042592	novel	GO:0000159	GO:0000159
YDL105W	novel	GO:0004609	GO:0003824
YFR006W	known	GO:0008451	GO:0003824	novel	GO:0006298	GO:0008151; GO:0009719; GO:0008152; GO:0006950	novel	GO:0005852	GO:0005737
YLL029W				novel	GO:0006368;GO:0006358;GO:0006298	GO:0008151; GO:0009719; GO:0008152; GO:0006950
YFR039C							novel	GO:0010008;GO:0000300	GO:0010008; GO:0005737; GO:0005624
YHR080C	novel	GO:0016906	GO:0003824	novel	GO:0019649;GO:0006989;GO:0006388;GO:0019650	GO:0008152; GO:0006950; GO:0009605	novel	GO:0005762;GO:0005937;GO:0000143	GO:0005737; GO:0030483; GO:0030529; GO:0005938
YPL033C	novel	GO:0004316;GO:0000252;GO:0004300;GO:0000253;GO:0003857	GO:0003824
YJL200C	known	GO:0003994	GO:0003824	novel	GO:0006099;GO:0006101;GO:0019541	GO:0008152
YDR482C	novel	GO:0004681;GO:0004365	GO:0003824				refined	GO:0000159;GO:0005937	GO:0030483; GO:0000159
YFL007W	novel	GO:0004365	GO:0003824	novel	GO:0006096	GO:0008152	refined	GO:0019774	GO:0005634; GO:0005737
YIL167W	novel	GO:0004794;GO:0003941	GO:0003824
YBR227C	refined	GO:0003689	GO:0005488	novel	GO:0045041	GO:0008151; GO:0008152	refined	GO:0005851	GO:0005737
YLR072W	novel	GO:0008565	GO:0005215	novel	GO:0019649;GO:0006989;GO:0006388;GO:0019650	GO:0008152; GO:0006950; GO:0009605
YDR326C	novel	GO:0004615	GO:0003824	novel	GO:0019649;GO:0006989;GO:0006388;GO:0019650	GO:0008152; GO:0006950; GO:0009605	novel	GO:0000112;GO:0005625;GO:0005675	GO:0005634; GO:0005625
YNL224C	novel	GO:0017070	GO:0005488	novel	GO:0000244	GO:0008152	novel	GO:0005732;GO:0005688	GO:0005634; GO:0030529
YCR077C	novel	GO:0017070	GO:0005488	known	GO:0006446	GO:0008152	known	GO:0000932;GO:0005843	GO:0005737; GO:0030529
YKR018C	novel	GO:0003899	GO:0003824	novel	GO:0045955;GO:0007094;GO:0007121;GO:0045722;GO:0006012	GO:0008151; GO:0000003; GO:0008152	novel	GO:0005665;GO:0005736;GO:0005666	GO:0005634
YGL157W	known	GO:0045552	GO:0003824	novel	GO:0009062;GO:0006012	GO:0008152	novel	GO:0000159	GO:0000159
YMR019W	refined	GO:0003700	GO:0030528; GO:0005488	novel	GO:0042061;GO:0045722;GO:0006012	GO:0008151; GO:0008152	refined	GO:0000124	GO:0005634
YDR541C	known	GO:0045552	GO:0003824	novel	GO:0006654;GO:0009062;GO:0006012	GO:0008152
YOR288C	known	GO:0003756	GO:0003824	known	GO:0006457	GO:0008152	novel	GO:0016602;GO:0005756	GO:0045259; GO:0005740; GO:0005634; GO:0005737; GO:0016021; GO:0019866
YPL166W							novel	GO:0016602;GO:0005756	GO:0045259; GO:0005740; GO:0005634; GO:0005737; GO:0016021; GO:0019866
YNL119W	novel	GO:0004478	GO:0003824				novel	GO:0005857;GO:0005884;GO:0000141	GO:0005737; GO:0005938
YLR328W	known	GO:0000309	GO:0003824				novel	GO:0005857	GO:0005737; GO:0005938
YML058W	refined	GO:0003872;GO:0000121	GO:0003824	refined	GO:0006114	GO:0008152	novel	GO:0005665;GO:0005736;GO:0000112;GO:0030126;GO:0005782;GO:0005666;GO:0005857;GO:0005625;GO:0005675	GO:0005634; GO:0005625; GO:0005737; GO:0005938
YFR024CA	novel	GO:0004092	GO:0003824	novel	GO:0007121	GO:0008151; GO:0000003	novel	GO:0005857	GO:0005737; GO:0005938
YGR233C	known	GO:0004861	GO:0030234	refined	GO:0042274;GO:0009409;GO:0030490	GO:0008151; GO:0008152; GO:0006950; GO:0009605	novel	GO:0005857	GO:0005737; GO:0005938
YER096W	refined	GO:0004842;GO:0005089	GO:0005488; GO:0030234; GO:0003824	refined	GO:0006033;GO:0007125;GO:0007118;GO:0007119;GO:0000753;GO:0000750	GO:0008151; GO:0000746; GO:0000003; GO:0008152; GO:0009653; GO:0009605; GO:0007154	novel	GO:0005857	GO:0005737; GO:0005938
YHL044W				novel	GO:0016050	GO:0008151	novel	GO:0005857	GO:0005737; GO:0005938
YBR208C	known	GO:0004039;GO:0004847	GO:0003824	known	GO:0019627	GO:0008152	novel	GO:0005945;GO:0005885;GO:0005946;GO:0005857;GO:0005669;GO:0030015;GO:0000143;GO:0000141	GO:0005946; GO:0005634; GO:0005737; GO:0005938
YKL105C	novel	GO:0003755	GO:0003824	novel	GO:0006493	GO:0008152	novel	GO:0005656;GO:0005857	GO:0005634; GO:0005737; GO:0005938
YDR125C							novel	GO:0005857	GO:0005737; GO:0005938
YLR289W	refined	GO:0003928	GO:0005488; GO:0003824	novel	GO:0006888	GO:0008151	novel	GO:0009328;GO:0005857;GO:0000143;GO:0000141	GO:0005737; GO:0005938; GO:0009328
YKL219W				novel	GO:0016050	GO:0008151	novel	GO:0005857;GO:0005811	GO:0005737; GO:0005938
YOR389W							novel	GO:0000347;GO:0005857	GO:0005634; GO:0005737; GO:0005938
YER007W	known	GO:0003767	GO:0003754	known	GO:0007024;GO:0007023	GO:0008151	novel	GO:0005857	GO:0005737; GO:0005938
YMR266W	novel	GO:0008536	GO:0005488				novel	GO:0009328;GO:0005937;GO:0000329;GO:0005732;GO:0005857;GO:0000221	GO:0005634; GO:0005737; GO:0030483; GO:0030529; GO:0005774; GO:0005938; GO:0009328
YBR020W	known	GO:0004335	GO:0003824	known	GO:0006012	GO:0008152	novel	GO:0005945;GO:0005842;GO:0005946;GO:0005857;GO:0030015;GO:0000143;GO:0000141	GO:0005946; GO:0005634; GO:0005737; GO:0030529; GO:0005938
YER091C	known	GO:0003871	GO:0003824	known	GO:0009086	GO:0008152	novel	GO:0005854;GO:0005937;GO:0005857	GO:0005737; GO:0030483; GO:0005938
YEL021W	known	GO:0004590	GO:0003824				novel	GO:0005665;GO:0005736;GO:0005782;GO:0005666;GO:0005857	GO:0005634; GO:0005737; GO:0005938
YJL165C	refined	GO:0004707;GO:0004708	GO:0004871; GO:0003824	refined	GO:0006468	GO:0008152	novel	GO:0005857	GO:0005737; GO:0005938
YGR110W							novel	GO:0005857	GO:0005737; GO:0005938
YOR042W							novel	GO:0005857	GO:0005737; GO:0005938
YLR298C	refined	GO:0004004	GO:0005488; GO:0003824	novel	GO:0000370	GO:0008152	known	GO:0005685;GO:0000243	GO:0005634; GO:0030529
YDR088C	refined	GO:0004004	GO:0005488; GO:0003824	novel	GO:0000370;GO:0000282	GO:0008151; GO:0008152	refined	GO:0000243	GO:0005634; GO:0030529
YMR125W	refined	GO:0004004	GO:0005488; GO:0003824	novel	GO:0000370	GO:0008152	known	GO:0005846;GO:0000243	GO:0005634; GO:0005737; GO:0030529
YNL196C	novel	GO:0003917;GO:0005545;GO:0042134;GO:0003743;GO:0008142;GO:0030515	GO:0005488; GO:0045182; GO:0003824
YIL129C	novel	GO:0008143;GO:0008565;GO:0004488;GO:0046961;GO:0004477;GO:0004329	GO:0005488; GO:0005215; GO:0003824				known	GO:0000131	GO:0000131
YMR004W	novel	GO:0008565	GO:0005215	refined	GO:0045053;GO:0042147	GO:0008151; GO:0008152	refined	GO:0000131;GO:0005937	GO:0030483; GO:0000131
YMR161W	novel	GO:0008565;GO:0003767	GO:0005215; GO:0003754
YOR132W	novel	GO:0008565	GO:0005215	known	GO:0042147	GO:0008151	refined	GO:0000131	GO:0000131
YIL017C	novel	GO:0003714	GO:0030528; GO:0005488	known	GO:0045721	GO:0008152	novel	GO:0000778	GO:0005634; GO:0005694
YMR135C	novel	GO:0003714;GO:0004427	GO:0030528; GO:0005488; GO:0003824	known	GO:0045721	GO:0008152	novel	GO:0000778	GO:0005634; GO:0005694
YIL097W	novel	GO:0003714	GO:0030528; GO:0005488	known	GO:0045721	GO:0008152	novel	GO:0000778	GO:0005634; GO:0005694
YDR383C							novel	GO:0000778	GO:0005634; GO:0005694
YCL039W	novel	GO:0003714	GO:0030528; GO:0005488	known	GO:0045721	GO:0008152	novel	GO:0000778	GO:0005634; GO:0005694
YGL227W	novel	GO:0003714	GO:0030528; GO:0005488	known	GO:0006808;GO:0045721	GO:0008152	novel	GO:0000778	GO:0005634; GO:0005694
Q0092							novel	GO:0000778	GO:0005634; GO:0005694
YMR078C	novel	GO:0003893	GO:0003824	refined	GO:0006272;GO:0006298	GO:0008151; GO:0009719; GO:0008152; GO:0006950	known	GO:0005663	GO:0005634
YPL276W	novel	GO:0004617	GO:0003824	novel	GO:0006735;GO:0042183	GO:0008152
YGR210C	novel	GO:0004617	GO:0003824	novel	GO:0006888	GO:0008151
YCR072C	novel	GO:0030515	GO:0005488	novel	GO:0030490	GO:0008151; GO:0008152	novel	GO:0005852	GO:0005737
YMR102C	novel	GO:0018024;GO:0030515	GO:0005488; GO:0003824	novel	GO:0030490	GO:0008151; GO:0008152
YJL069C	novel	GO:0030515	GO:0005488	novel	GO:0030490	GO:0008151; GO:0008152	novel	GO:0005732	GO:0005634; GO:0030529
YGR145W	novel	GO:0030515	GO:0005488	novel	GO:0030490	GO:0008151; GO:0008152	novel	GO:0005732	GO:0005634; GO:0030529
YGR160W	novel	GO:0042134;GO:0030515	GO:0005488	novel	GO:0030490	GO:0008151; GO:0008152	novel	GO:0005625	GO:0005625
YNL132W	novel	GO:0030515	GO:0005488	novel	GO:0030490	GO:0008151; GO:0008152	novel	GO:0005732	GO:0005634; GO:0030529
YBL104C	novel	GO:0003746	GO:0005488; GO:0045182	novel	GO:0006348;GO:0030490	GO:0008151; GO:0008152; GO:0040029	novel	GO:0005656	GO:0005634
YML074C	known	GO:0003755	GO:0003824	novel	GO:0030489;GO:0042273;GO:0000027;GO:0006270;GO:0030490	GO:0008151; GO:0008152	refined	GO:0005656;GO:0005857	GO:0005634; GO:0005737; GO:0005938
YPR169W	novel	GO:0030515	GO:0005488	novel	GO:0042273;GO:0019048;GO:0030490	GO:0008151; GO:0019048; GO:0008152; GO:0007154	novel	GO:0005732	GO:0005634; GO:0030529
YJR041C	novel	GO:0030515	GO:0005488	novel	GO:0000154;GO:0000391;GO:0006365;GO:0030490	GO:0008151; GO:0008152	novel	GO:0005732	GO:0005634; GO:0030529
YGR081C	novel	GO:0030515	GO:0005488	novel	GO:0030490	GO:0008151; GO:0008152	novel	GO:0005732	GO:0005634; GO:0030529
YDR365C	novel	GO:0030515;GO:0008097	GO:0005488	novel	GO:0030490	GO:0008151; GO:0008152	novel	GO:0005732	GO:0005634; GO:0030529
YER066W	novel	GO:0030515	GO:0005488	novel	GO:0030490	GO:0008151; GO:0008152	novel	GO:0005762	GO:0005737; GO:0030529
YKR060W	novel	GO:0030515	GO:0005488	novel	GO:0030490	GO:0008151; GO:0008152	novel	GO:0005732	GO:0005634; GO:0030529
YBR246W	novel	GO:0030515	GO:0005488	novel	GO:0006348;GO:0030490	GO:0008151; GO:0008152; GO:0040029
YGR223C	novel	GO:0030515	GO:0005488	novel	GO:0030490	GO:0008151; GO:0008152	novel	GO:0000329	GO:0005737; GO:0005774
YDR151C	novel	GO:0004682	GO:0003824	novel	GO:0030490	GO:0008151; GO:0008152
YNL187W	novel	GO:0003872;GO:0004709;GO:0005088	GO:0005488; GO:0030234; GO:0004871; GO:0003824	novel	GO:0030490	GO:0008151; GO:0008152	novel	GO:0005762	GO:0005737; GO:0030529
YLR409C	novel	GO:0030515	GO:0005488	novel	GO:0030490	GO:0008151; GO:0008152	novel	GO:0005732	GO:0005634; GO:0030529
YLR136C	novel	GO:0004682	GO:0003824	novel	GO:0030490	GO:0008151; GO:0008152	novel	GO:0005732	GO:0005634; GO:0030529
YMR116C	novel	GO:0030515	GO:0005488	novel	GO:0030490	GO:0008151; GO:0008152	refined	GO:0005843	GO:0005737; GO:0030529
YNL136W	novel	GO:0016565;GO:0003713	GO:0030528; GO:0005488				novel	GO:0000133;GO:0000131;GO:0005937	GO:0005935; GO:0030483; GO:0005934; GO:0000131; GO:0005938
YPL004C	novel	GO:0046027	GO:0003824	novel	GO:0006468;GO:0000290;GO:0000196	GO:0008151; GO:0008152; GO:0007154	refined	GO:0000932;GO:0005732	GO:0005634; GO:0005737; GO:0030529
YEL020C	novel	GO:0004737	GO:0003824	novel	GO:0006559;GO:0006552	GO:0008152	novel	GO:0005945;GO:0005854;GO:0005843;GO:0005946	GO:0005946; GO:0005737; GO:0030529
YMR317W	novel	GO:0005100;GO:0003700	GO:0030528; GO:0005488; GO:0030234	novel	GO:0009410;GO:0006888	GO:0008151; GO:0009605
YBL081W	novel	GO:0005100;GO:0003700	GO:0030528; GO:0005488; GO:0030234	novel	GO:0006449;GO:0009410	GO:0008152; GO:0009605
YLL054C	known	GO:0016563	GO:0030528	novel	GO:0009410	GO:0009605
YBR033W	novel	GO:0003700	GO:0030528; GO:0005488	novel	GO:0009410	GO:0009605
YAR075W	novel	GO:0003938	GO:0003824
YDR102C	novel	GO:0003938	GO:0003824				novel	GO:0005732	GO:0005634; GO:0030529
YDL070W	novel	GO:0008320	GO:0005488; GO:0005215	novel	GO:0006567;GO:0006545	GO:0008152	refined	GO:0008541;GO:0005956;GO:0000329	GO:0005634; GO:0005737; GO:0005956; GO:0005774
YNL201C	novel	GO:0003889;GO:0003700;GO:0016944	GO:0030528; GO:0005488; GO:0003824	novel	GO:0006368	GO:0008152	novel	GO:0008023;GO:0005658	GO:0005634
YLR427W	novel	GO:0003743	GO:0005488; GO:0045182	novel	GO:0006368;GO:0006468;GO:0006365	GO:0008151; GO:0008152	novel	GO:0005843	GO:0005737; GO:0030529
YDR240C	refined	GO:0004004	GO:0005488; GO:0003824	novel	GO:0006368	GO:0008152	known	GO:0005685;GO:0000243	GO:0005634; GO:0030529
YNR054C	refined	GO:0030515	GO:0005488	novel	GO:0006368	GO:0008152	novel	GO:0005732	GO:0005634; GO:0030529
YBL046W	novel	GO:0003700;GO:0016944	GO:0030528; GO:0005488	novel	GO:0007125;GO:0006368;GO:0007329	GO:0008151; GO:0009653; GO:0008152; GO:0009605	novel	GO:0008023	GO:0005634
YOR251C	known	GO:0004792	GO:0003824				novel	GO:0000307	GO:0000307
YGR234W	novel	GO:0003743	GO:0005488; GO:0045182	refined	GO:0006457;GO:0006468	GO:0008152	novel	GO:0005945;GO:0005842;GO:0000307;GO:0000329;GO:0000221;GO:0005852	GO:0005737; GO:0030529; GO:0005774; GO:0000307
YNR015W	known	GO:0017150	GO:0003824				novel	GO:0000307	GO:0000307
YDL224C	refined	GO:0008143	GO:0005488	refined	GO:0040008;GO:0006378;GO:0000244;GO:0006379	GO:0040007; GO:0008152	novel	GO:0030530;GO:0000307	GO:0005634; GO:0030529; GO:0000307
YLR401C	known	GO:0017150	GO:0003824				novel	GO:0000307	GO:0000307
YER156C							novel	GO:0000307	GO:0000307
YFL030W	known	GO:0008453	GO:0003824	known	GO:0006097	GO:0008152	novel	GO:0000307	GO:0000307
YGR004W							novel	GO:0005849	GO:0005634
YNL035C	novel	GO:0030364	GO:0005488	novel	GO:0006348	GO:0008151; GO:0008152; GO:0040029	novel	GO:0005674;GO:0005849;GO:0008540;GO:0000788	GO:0005634; GO:0005737; GO:0005694
YMR321C	novel	GO:0008898	GO:0003824
YBR270C	novel	GO:0005089	GO:0005488; GO:0030234	novel	GO:0016480	GO:0008152
YJL058C	novel	GO:0003743;GO:0005089	GO:0005488; GO:0045182; GO:0030234	novel	GO:0016480	GO:0008152
YMR088C	novel	GO:0000297	GO:0005215
YBR139W	known	GO:0004186	GO:0003824				novel	GO:0019005	GO:0000151; GO:0005737
YHR132WA	novel	GO:0003755	GO:0003824				novel	GO:0019005	GO:0000151; GO:0005737
YFL014W	known	GO:0003773	GO:0003754	known	GO:0009269;GO:0009408	GO:0006950; GO:0009605	novel	GO:0019005	GO:0000151; GO:0005737
YKL086W							novel	GO:0019005	GO:0000151; GO:0005737
YJL047C	known	GO:0004842	GO:0003824	known	GO:0000335	GO:0008152	novel	GO:0008541;GO:0019005	GO:0005634; GO:0000151; GO:0005737
YNL141W	known	GO:0000034	GO:0003824	known	GO:0006146	GO:0008152	novel	GO:0019005	GO:0000151; GO:0005737
YBL001C							novel	GO:0019005;GO:0005628	GO:0005628; GO:0000151; GO:0042764; GO:0005737
YNL157W	novel	GO:0003755	GO:0003824				novel	GO:0019005	GO:0000151; GO:0005737
YMR036C	refined	GO:0003755	GO:0003824	known	GO:0000079	GO:0008151	novel	GO:0019005	GO:0000151; GO:0005737
YML088W	known	GO:0004842	GO:0003824	refined	GO:0030490	GO:0008151; GO:0008152	novel	GO:0019005	GO:0000151; GO:0005737
YFL023W	novel	GO:0008142;GO:0004696	GO:0005488; GO:0003824	known	GO:0000282	GO:0008151	novel	GO:0005665;GO:0005736;GO:0005666	GO:0005634
YGR086C	novel	GO:0008142	GO:0005488	novel	GO:0006468;GO:0000290;GO:0000196	GO:0008151; GO:0008152; GO:0007154	novel	GO:0000932;GO:0005732	GO:0005634; GO:0005737; GO:0030529
YKR008W	novel	GO:0003709;GO:0003682;GO:0003701	GO:0030528; GO:0005488	refined	GO:0016573	GO:0008151; GO:0008152	known	GO:0005679	GO:0005634
YCR052W	novel	GO:0003709;GO:0003701	GO:0030528	refined	GO:0006269;GO:0006268;GO:0006301	GO:0008151; GO:0009719; GO:0008152; GO:0006950	known	GO:0005679	GO:0005634
YNL094W	novel	GO:0003780	GO:0005488				known	GO:0005857	GO:0005737; GO:0005938
YOR355W	novel	GO:0004681	GO:0003824	known	GO:0009060	GO:0008152	novel	GO:0000159	GO:0000159
YGR111W	novel	GO:0004681	GO:0003824	novel	GO:0007094	GO:0008151	novel	GO:0000159	GO:0000159
YJR050W	refined	GO:0004004	GO:0005488; GO:0003824	novel	GO:0015918;GO:0000391;GO:0000356	GO:0008151; GO:0008152	refined	GO:0005686	GO:0005634; GO:0030529
YGR102C	novel	GO:0004488;GO:0004477;GO:0004329	GO:0003824	novel	GO:0001718	GO:0008152	novel	GO:0005732	GO:0005634; GO:0030529
YER132C	novel	GO:0004749;GO:0005099	GO:0030234; GO:0003824	refined	GO:0001558;GO:0006334	GO:0008151; GO:0008152	novel	GO:0005946;GO:0000143	GO:0005946; GO:0005737; GO:0005938
YKL108W	novel	GO:0004801	GO:0003824				refined	GO:0008541;GO:0030126;GO:0005625	GO:0005634; GO:0005625; GO:0005737
YKR090W	novel	GO:0008093	GO:0005488
YJL083W	novel	GO:0008093	GO:0005488
YGR229C	novel	GO:0008093	GO:0005488	known	GO:0006075	GO:0008152	refined	GO:0005736;GO:0005666	GO:0005634
YKR091W	novel	GO:0016538	GO:0030234; GO:0003824				refined	GO:0005956;GO:0005656	GO:0005634; GO:0005956
YOR023C	novel	GO:0016538	GO:0030234; GO:0003824	known	GO:0006337	GO:0008151; GO:0008152	known	GO:0005671	GO:0005634
YMR196W	novel	GO:0003872	GO:0003824	novel	GO:0006096	GO:0008152	novel	GO:0005945	GO:0005737
YOR262W	novel	GO:0003743;GO:0004455	GO:0005488; GO:0045182; GO:0003824	novel	GO:0015819;GO:0006096;GO:0006449;GO:0006468;GO:0015809;GO:0006888	GO:0008151; GO:0008152
YKL056C	novel	GO:0003743	GO:0005488; GO:0045182	novel	GO:0006448;GO:0006096;GO:0016259;GO:0006444;GO:0006409;GO:0019722;GO:0006628	GO:0008151; GO:0008152; GO:0007154	novel	GO:0005854;GO:0005937	GO:0005737; GO:0030483
YDR071C	novel	GO:0015071	GO:0003824	novel	GO:0006096;GO:0006409	GO:0008151; GO:0008152	novel	GO:0005945;GO:0017102;GO:0000329;GO:0005946;GO:0000221	GO:0005946; GO:0005737; GO:0017102; GO:0005774
YOR393W	known	GO:0004634	GO:0003824	novel	GO:0006096	GO:0008152
YMR323W	known	GO:0004634	GO:0003824	novel	GO:0006096	GO:0008152	refined	GO:0005842	GO:0005737; GO:0030529
YGL131C	novel	GO:0004807	GO:0003824	novel	GO:0006096	GO:0008152	novel	GO:0005762;GO:0005625;GO:0005669;GO:0030015;GO:0000015	GO:0005634; GO:0005625; GO:0005737; GO:0030529
YIL037C	novel	GO:0008536	GO:0005488	refined	GO:0007118;GO:0000001;GO:0000011;GO:0008298;GO:0007119	GO:0008151; GO:0000003; GO:0008152	refined	GO:0009328;GO:0005937;GO:0000329;GO:0005732;GO:0005857;GO:0000221	GO:0005634; GO:0005737; GO:0030483; GO:0030529; GO:0005774; GO:0005938; GO:0009328
YCR082W							novel	GO:0005671	GO:0005634
YPR077C	novel	GO:0004451;GO:0008320;GO:0004682	GO:0005488; GO:0005215; GO:0003824				novel	GO:0008540;GO:0005852	GO:0005634; GO:0005737
YOR080W				known	GO:0007125	GO:0008151; GO:0009653	novel	GO:0005656	GO:0005634
YKL104C	known	GO:0004360	GO:0003824	known	GO:0006038	GO:0008151; GO:0008152	novel	GO:0005656	GO:0005634
YPL113C				refined	GO:0006735;GO:0042183	GO:0008152	novel	GO:0005656;GO:0005736;GO:0005885	GO:0005634; GO:0005737
YKL161C							novel	GO:0005854;GO:0005656;GO:0005732	GO:0005634; GO:0005737; GO:0030529
YBR135W	known	GO:0030295	GO:0030234	refined	GO:0000079	GO:0008151	novel	GO:0005656	GO:0005634
YMR111C	novel	GO:0016455	GO:0030528				novel	GO:0000124	GO:0005634
YDR246W	novel	GO:0003743;GO:0016455	GO:0030528; GO:0005488; GO:0045182	known	GO:0006888	GO:0008151	known	GO:0030008	GO:0005737
YDR472W	novel	GO:0003743;GO:0016455	GO:0030528; GO:0005488; GO:0045182	known	GO:0006888	GO:0008151	known	GO:0030008	GO:0005737
YGR166W	novel	GO:0003743;GO:0016455	GO:0030528; GO:0005488; GO:0045182	known	GO:0006888	GO:0008151	known	GO:0030008	GO:0005737
YGL151W	novel	GO:0016455	GO:0030528	refined	GO:0016573	GO:0008151; GO:0008152	refined	GO:0000124	GO:0005634
YIL071C	novel	GO:0008320;GO:0003689;GO:0016455	GO:0030528; GO:0005488; GO:0005215	known	GO:0000338	GO:0008152	known	GO:0008180	GO:0005634
YGL066W	novel	GO:0016455	GO:0030528	known	GO:0016573	GO:0008151; GO:0008152	known	GO:0000124	GO:0005634
YOR115C	novel	GO:0003743;GO:0016455	GO:0030528; GO:0005488; GO:0045182	known	GO:0006888	GO:0008151	known	GO:0030008	GO:0005737
YDR179C	novel	GO:0008320;GO:0003689;GO:0016455	GO:0030528; GO:0005488; GO:0005215	known	GO:0000338	GO:0008152	known	GO:0008180	GO:0005634
YCL010C	novel	GO:0016455	GO:0030528	known	GO:0016573	GO:0008151; GO:0008152	known	GO:0000124	GO:0005634
YML077W	novel	GO:0003743;GO:0016455	GO:0030528; GO:0005488; GO:0045182	known	GO:0006888	GO:0008151	known	GO:0030008	GO:0005737
YMR025W	novel	GO:0008320;GO:0003689;GO:0016455	GO:0030528; GO:0005488; GO:0005215	known	GO:0000338	GO:0008152	known	GO:0008180	GO:0005634
YKL005C	novel	GO:0016565;GO:0016455;GO:0018024	GO:0030528; GO:0003824
YBR254C	novel	GO:0003743;GO:0016455	GO:0030528; GO:0005488; GO:0045182	known	GO:0006888	GO:0008151	known	GO:0030008	GO:0005737
YKR068C	novel	GO:0003743;GO:0016455	GO:0030528; GO:0005488; GO:0045182	known	GO:0006888	GO:0008151	known	GO:0030008	GO:0005737
YOL117W	novel	GO:0008320;GO:0003689;GO:0016455	GO:0030528; GO:0005488; GO:0005215	known	GO:0000338	GO:0008152	known	GO:0008180	GO:0005634
YAL009W	novel	GO:0016565;GO:0003743;GO:0016455;GO:0000179;GO:0003713	GO:0030528; GO:0005488; GO:0045182; GO:0003824	refined	GO:0016573	GO:0008151; GO:0008152	refined	GO:0016514;GO:0005679	GO:0005634
YDR108W	novel	GO:0003743;GO:0016455	GO:0030528; GO:0005488; GO:0045182	known	GO:0006888	GO:0008151	known	GO:0030008	GO:0005737
YOR242C	novel	GO:0003714;GO:0042134;GO:0016455;GO:0030515	GO:0030528; GO:0005488	known	GO:0007152	GO:0008151
YDL037C	novel	GO:0005100;GO:0003743;GO:0004709	GO:0005488; GO:0045182; GO:0030234; GO:0004871; GO:0003824	novel	GO:0006468	GO:0008152
YPR115W	novel	GO:0004709	GO:0004871; GO:0003824	novel	GO:0030433	GO:0008152	refined	GO:0005937	GO:0030483
YOR383C	novel	GO:0005099;GO:0004709	GO:0030234; GO:0004871; GO:0003824				refined	GO:0005937	GO:0030483
YAL037W	novel	GO:0004709	GO:0004871; GO:0003824
YKR071C	novel	GO:0004843;GO:0004709	GO:0004871; GO:0003824	novel	GO:0016579	GO:0008152	novel	GO:0000143;GO:0000141	GO:0005737; GO:0005938
YDL223C	novel	GO:0005099;GO:0004709	GO:0030234; GO:0004871; GO:0003824	known	GO:0000753	GO:0008151; GO:0000746; GO:0000003; GO:0009653; GO:0009605	known	GO:0005937	GO:0030483
YDR534C	novel	GO:0005099;GO:0004709	GO:0030234; GO:0004871; GO:0003824
YKR043C	novel	GO:0004619	GO:0003824	novel	GO:0006384	GO:0008152	novel	GO:0000127	GO:0005634
YOR283W	novel	GO:0004748;GO:0004619	GO:0003824	novel	GO:0006384	GO:0008152	novel	GO:0005732;GO:0000127;GO:0005625;GO:0030015;GO:0000110	GO:0005634; GO:0005625; GO:0030529
YOL054W	novel	GO:0003682;GO:0016944	GO:0030528; GO:0005488	known	GO:0006368	GO:0008152	novel	GO:0000788	GO:0005634; GO:0005694
YAL025C	novel	GO:0003910;GO:0030674;GO:0008312;GO:0008097	GO:0005488; GO:0003824	known	GO:0042273;GO:0019048	GO:0008151; GO:0019048; GO:0007154	refined	GO:0005732	GO:0005634; GO:0030529
YGR067C	novel	GO:0003700	GO:0030528; GO:0005488	novel	GO:0000114	GO:0008151; GO:0008152	novel	GO:0000788;GO:0005852;GO:0005844	GO:0005634; GO:0005737; GO:0030529; GO:0005694
YDR361C	novel	GO:0008320	GO:0005488; GO:0005215	novel	GO:0000114;GO:0006367	GO:0008151; GO:0008152	novel	GO:0005669;GO:0000143;GO:0005852	GO:0005634; GO:0005737; GO:0005938
YPR015C	novel	GO:0003700	GO:0030528; GO:0005488	novel	GO:0000114	GO:0008151; GO:0008152	novel	GO:0005666;GO:0005852	GO:0005634; GO:0005737
YDL115C	novel	GO:0003899	GO:0003824	novel	GO:0000114;GO:0006367	GO:0008151; GO:0008152	novel	GO:0005665	GO:0005634
YHR098C	novel	GO:0008184	GO:0003824	known	GO:0006888	GO:0008151	known	GO:0000300;GO:0030127	GO:0005737; GO:0005624
YNL049C	novel	GO:0008184	GO:0003824	known	GO:0006888	GO:0008151	known	GO:0030127	GO:0005737
YHR214WA	novel	GO:0004641;GO:0004637;GO:0008184	GO:0003824				novel	GO:0005952	GO:0005952
YHR035W	novel	GO:0008184	GO:0003824
YGL197W	novel	GO:0004828;GO:0005487;GO:0003763;GO:0003773;GO:0003743;GO:0003700;GO:0003767;GO:0000285;GO:0005088;GO:0015071;GO:0004122;GO:0008184	GO:0030528; GO:0005488; GO:0045182; GO:0030234; GO:0005215; GO:0003754; GO:0003824	refined	GO:0007121;GO:0007266;GO:0006628;GO:0007265	GO:0008151; GO:0000003; GO:0008152; GO:0007154	refined	GO:0005937	GO:0030483
YAR068W	novel	GO:0004641;GO:0004637;GO:0008184	GO:0003824
YKL218C	novel	GO:0003899	GO:0003824	novel	GO:0000162;GO:0019344	GO:0008152	novel	GO:0005666	GO:0005634
YAR014C	novel	GO:0004587;GO:0004427;GO:0003709;GO:0004839;GO:0003959	GO:0030528; GO:0005215; GO:0003824	known	GO:0000903	GO:0008151; GO:0009653	known	GO:0000131	GO:0000131
YPL233W	novel	GO:0004827	GO:0003824				refined	GO:0005663;GO:0030015	GO:0005634
YNL242W	novel	GO:0004587;GO:0004427;GO:0016274;GO:0004748;GO:0003700;GO:0004682;GO:0004862;GO:0003959;GO:0004001	GO:0030528; GO:0005488; GO:0030234; GO:0005215; GO:0003824	known	GO:0030242	GO:0008151	refined	GO:0005732;GO:0005669	GO:0005634; GO:0030529
YJR097W	novel	GO:0030192;GO:0001671	GO:0030234; GO:0030188	novel	GO:0006457	GO:0008152	novel	GO:0005843	GO:0005737; GO:0030529
YGR136W	novel	GO:0003899	GO:0003824	novel	GO:0007121	GO:0008151; GO:0000003	refined	GO:0005665;GO:0005736;GO:0005666	GO:0005634
YHR149C				novel	GO:0007121;GO:0007266	GO:0008151; GO:0000003; GO:0007154
YLR116W	refined	GO:0003899	GO:0003824	novel	GO:0007121	GO:0008151; GO:0000003	known	GO:0000243	GO:0005634; GO:0030529
TY4AP	novel	GO:0003899	GO:0003824	novel	GO:0007121	GO:0008151; GO:0000003
YDR238C	novel	GO:0008060;GO:0016303	GO:0030234; GO:0003824	known	GO:0006888	GO:0008151	known	GO:0030126	GO:0005737
YLR330W	novel	GO:0005086;GO:0003743	GO:0005488; GO:0045182; GO:0030234	known	GO:0007152;GO:0006893;GO:0006039	GO:0008151; GO:0008152	refined	GO:0005770	GO:0005737
YBL060W	novel	GO:0005086	GO:0005488; GO:0030234
YHR137W	known	GO:0008793	GO:0003824				novel	GO:0000159	GO:0000159
YPR121W	known	GO:0008972	GO:0003824	known	GO:0009228	GO:0008152	novel	GO:0000159;GO:0030126	GO:0005737; GO:0000159
YLR270W	refined	GO:0008379	GO:0003824	known	GO:0000290	GO:0008152	novel	GO:0005881;GO:0000159;GO:0005669;GO:0030015	GO:0005634; GO:0005737; GO:0000159
YGL094C	known	GO:0004535	GO:0005488; GO:0003824	known	GO:0006301	GO:0009719; GO:0008152; GO:0006950	novel	GO:0000159	GO:0000159
YNL042W							novel	GO:0000159	GO:0000159
YMR028W	refined	GO:0003899	GO:0003824				novel	GO:0000159	GO:0000159
YMR226C	refined	GO:0004681;GO:0030508	GO:0003824	refined	GO:0009213;GO:0009396;GO:0009408;GO:0030503;GO:0009090;GO:0006012;GO:0009062;GO:0019878	GO:0008151; GO:0042592; GO:0008152; GO:0006950; GO:0009605	novel	GO:0000159	GO:0000159
YNR032W	refined	GO:0004365	GO:0003824	refined	GO:0007094	GO:0008151	novel	GO:0000159	GO:0000159
YDR372C	novel	GO:0008320	GO:0005488; GO:0005215	refined	GO:0007094;GO:0006468	GO:0008151; GO:0008152	novel	GO:0000159	GO:0000159
YDR316W							novel	GO:0000220;GO:0000159;GO:0030126	GO:0005737; GO:0005774; GO:0000159
YER152C	novel	GO:0008793	GO:0003824				novel	GO:0000159	GO:0000159
YBR028C	refined	GO:0004681	GO:0003824	novel	GO:0006468	GO:0008152	novel	GO:0000159	GO:0000159
YLR134W	known	GO:0004737	GO:0003824	known	GO:0019655	GO:0008152	novel	GO:0000159	GO:0000159
YGL121C	refined	GO:0008121;GO:0004842;GO:0003899;GO:0003908	GO:0005488; GO:0005215; GO:0003824				novel	GO:0000932;GO:0000159	GO:0005737; GO:0000159
YDR523C	refined	GO:0008320;GO:0004707;GO:0004696;GO:0004682	GO:0005488; GO:0005215; GO:0004871; GO:0003824	known	GO:0006468	GO:0008152	novel	GO:0000159	GO:0000159
YER079W							novel	GO:0000159	GO:0000159
YGR187C	novel	GO:0042134;GO:0003773;GO:0008097;GO:0016619	GO:0005488; GO:0003754; GO:0003824	novel	GO:0006457	GO:0008152	novel	GO:0030126	GO:0005737
YDL063C	novel	GO:0003929	GO:0005488; GO:0003824	novel	GO:0006008;GO:0006010	GO:0008152	novel	GO:0030126;GO:0005625;GO:0000143;GO:0005811	GO:0005625; GO:0005737; GO:0005938
YLR331C	novel	GO:0030515	GO:0005488				novel	GO:0030126;GO:0005946	GO:0005946; GO:0005737
YBR187W	novel	GO:0003982	GO:0003824				novel	GO:0030126	GO:0005737
YBR059C	refined	GO:0004696	GO:0003824	novel	GO:0006468	GO:0008152	novel	GO:0030126;GO:0005625	GO:0005625; GO:0005737
YCR076C	novel	GO:0003755;GO:0016726;GO:0003982;GO:0004252	GO:0003824				novel	GO:0030126	GO:0005737
YPL136W							novel	GO:0005686;GO:0000164;GO:0005736;GO:0030126;GO:0005946;GO:0030015	GO:0005946; GO:0005634; GO:0005737; GO:0030529; GO:0000164
YLR025W	novel	GO:0003777	GO:0005488; GO:0003774	known	GO:0045324	GO:0008151
YOR216C	novel	GO:0003682;GO:0017024;GO:0003777	GO:0005488; GO:0003774	known	GO:0006888	GO:0008151	refined	GO:0005857	GO:0005737; GO:0005938
YMR131C	novel	GO:0003714;GO:0005053;GO:0018024;GO:0030515;GO:0003777;GO:0004406	GO:0030528; GO:0005488; GO:0004871; GO:0003824; GO:0003774				refined	GO:0005732	GO:0005634; GO:0030529
YJL049W	novel	GO:0003777	GO:0005488; GO:0003774
YHR108W	novel	GO:0003777	GO:0005488; GO:0003774	known	GO:0006896	GO:0008151	known	GO:0005802	GO:0005737
YGL086W	novel	GO:0003682;GO:0003777	GO:0005488; GO:0003774	known	GO:0007094	GO:0008151	refined	GO:0000124;GO:0000131;GO:0005669;GO:0005852	GO:0005634; GO:0005737; GO:0000131
YDR486C	novel	GO:0003777	GO:0005488; GO:0003774
YDL058W	novel	GO:0003682;GO:0003777	GO:0005488; GO:0003774	known	GO:0006888	GO:0008151	known	GO:0005625	GO:0005625
YLR035C	novel	GO:0004843;GO:0003689;GO:0004618	GO:0005488; GO:0003824	refined	GO:0006298	GO:0008151; GO:0009719; GO:0008152; GO:0006950	refined	GO:0019773;GO:0019774	GO:0005634; GO:0005737
YOR007C	novel	GO:0003755;GO:0004843	GO:0003824	novel	GO:0006457	GO:0008152	novel	GO:0000131	GO:0000131
YOL111C	novel	GO:0004843	GO:0003824	novel	GO:0000028;GO:0019942	GO:0008151; GO:0008152	refined	GO:0005937;GO:0000144;GO:0005851	GO:0005935; GO:0005737; GO:0030483; GO:0005938
YHR165C	refined	GO:0004004	GO:0005488; GO:0003824	novel	GO:0000244	GO:0008152	known	GO:0005682	GO:0005634; GO:0030529
YIR009W	refined	GO:0042134;GO:0016455;GO:0003700;GO:0030515;GO:0004004	GO:0030528; GO:0005488; GO:0003824	novel	GO:0000244	GO:0008152	known	GO:0005686	GO:0005634; GO:0030529
YMR213W	refined	GO:0004004	GO:0005488; GO:0003824	novel	GO:0000244	GO:0008152	refined	GO:0005685;GO:0000243	GO:0005634; GO:0030529
YGR013W	refined	GO:0016455;GO:0003700;GO:0004004	GO:0030528; GO:0005488; GO:0003824	novel	GO:0000244	GO:0008152	known	GO:0005685;GO:0000243	GO:0005634; GO:0030529
YGR091W	refined	GO:0004004	GO:0005488; GO:0003824	novel	GO:0000244	GO:0008152	refined	GO:0000243	GO:0005634; GO:0030529
YLR147C	refined	GO:0003735	GO:0005198	novel	GO:0000244	GO:0008152	known	GO:0000243	GO:0005634; GO:0030529
YIL061C	refined	GO:0004004	GO:0005488; GO:0003824	novel	GO:0000244	GO:0008152	known	GO:0005685;GO:0000243	GO:0005634; GO:0030529
YIL068C	novel	GO:0000211;GO:0005053;GO:0000213;GO:0004861;GO:0004250	GO:0008638; GO:0005488; GO:0030234; GO:0004871; GO:0003824	known	GO:0006904;GO:0007121;GO:0006893;GO:0006906	GO:0008151; GO:0000003	known	GO:0000145;GO:0000143	GO:0005737; GO:0005938
YHR117W	known	GO:0008565	GO:0005215	novel	GO:0006628	GO:0008151; GO:0008152	refined	GO:0005742	GO:0005740; GO:0005737; GO:0019867
YLR287C	novel	GO:0003743;GO:0003735	GO:0005488; GO:0045182; GO:0005198	novel	GO:0000027	GO:0008151	novel	GO:0005842	GO:0005737; GO:0030529
YJL079C	novel	GO:0004016;GO:0003735	GO:0003824; GO:0005198
YKR013W	novel	GO:0004016;GO:0003735	GO:0003824; GO:0005198
YCR030C	novel	GO:0003735	GO:0005198	novel	GO:0006468	GO:0008152	known	GO:0005937	GO:0030483
YIL070C	novel	GO:0003735	GO:0005198	known	GO:0009060	GO:0008152	refined	GO:0005763	GO:0005737; GO:0030529
YLR009W	novel	GO:0003735;GO:0030515	GO:0005488; GO:0005198	known	GO:0042273	GO:0008151	refined	GO:0005732;GO:0005852	GO:0005634; GO:0005737; GO:0030529
YNL127W	novel	GO:0003773;GO:0019829	GO:0005488; GO:0005215; GO:0003754; GO:0003824	known	GO:0000751	GO:0008151; GO:0000746; GO:0000003; GO:0009605	novel	GO:0005625;GO:0005669;GO:0030015;GO:0000015;GO:0005852	GO:0005634; GO:0005625; GO:0005737
YNL227C	novel	GO:0003767	GO:0003754	refined	GO:0006457	GO:0008152	novel	GO:0005945	GO:0005737
YGR061C	known	GO:0004642	GO:0003824	refined	GO:0019346;GO:0006426;GO:0006096;GO:0006446;GO:0006419;GO:0006183	GO:0008152	novel	GO:0005945;GO:0005946;GO:0005852	GO:0005946; GO:0005737
YGR087C	known	GO:0004737	GO:0003824	refined	GO:0019655	GO:0008152	novel	GO:0005945;GO:0005854;GO:0005843;GO:0005946	GO:0005946; GO:0005737; GO:0030529
YBR166C	known	GO:0008977	GO:0003824	known	GO:0006570	GO:0008152	novel	GO:0009337;GO:0005945;GO:0017102;GO:0008540	GO:0005634; GO:0005737; GO:0017102; GO:0009337
YAL012W	known	GO:0004123	GO:0003824	known	GO:0019346	GO:0008152	novel	GO:0005945;GO:0005946;GO:0005852	GO:0005946; GO:0005737
YAL017W	refined	GO:0004709	GO:0004871; GO:0003824	known	GO:0006468	GO:0008152	novel	GO:0005945;GO:0005732;GO:0005669;GO:0000143;GO:0005852	GO:0005634; GO:0005737; GO:0030529; GO:0005938
YDR380W	known	GO:0050177;GO:0004737	GO:0003824	known	GO:0006559;GO:0006552	GO:0008152	novel	GO:0005945;GO:0005854;GO:0005843;GO:0005946;GO:0030015	GO:0005946; GO:0005634; GO:0005737; GO:0030529
YBR186W	novel	GO:0003689	GO:0005488	refined	GO:0006272;GO:0006298	GO:0008151; GO:0009719; GO:0008152; GO:0006950	refined	GO:0005745	GO:0005740; GO:0005737; GO:0019866
YDL145C	novel	GO:0008060;GO:0003743;GO:0003982;GO:0030515;GO:0004406	GO:0005488; GO:0045182; GO:0030234; GO:0003824	known	GO:0006890;GO:0006888	GO:0008151	known	GO:0030126	GO:0005737
YOL078W	novel	GO:0003982	GO:0003824	known	GO:0001558	GO:0008151	refined	GO:0005732;GO:0005852	GO:0005634; GO:0005737; GO:0030529
YHR121W	novel	GO:0004484	GO:0003824	novel	GO:0006370	GO:0008152	novel	GO:0005732	GO:0005634; GO:0030529
YNL321W				novel	GO:0006874;GO:0006816	GO:0008151; GO:0042592
YER065C	known	GO:0004451	GO:0003824	known	GO:0006097	GO:0008152	novel	GO:0000788;GO:0005852	GO:0005634; GO:0005737; GO:0005694
YBR267W	novel	GO:0003743	GO:0005488; GO:0045182	novel	GO:0042273;GO:0000027;GO:0006334	GO:0008151; GO:0008152	novel	GO:0005852	GO:0005737
YMR186W	known	GO:0003773;GO:0019829	GO:0005488; GO:0005215; GO:0003754; GO:0003824	known	GO:0006457	GO:0008152	novel	GO:0005852	GO:0005737
YCR053W	known	GO:0004795	GO:0003824	refined	GO:0006008;GO:0019655;GO:0006010;GO:0030503;GO:0000396	GO:0008151; GO:0042592; GO:0008152	novel	GO:0046540;GO:0005937;GO:0005782;GO:0000144;GO:0005682;GO:0005852;GO:0005628	GO:0005628; GO:0005935; GO:0005634; GO:0042764; GO:0005737; GO:0030483; GO:0030529; GO:0005938
YBR272C	novel	GO:0003743	GO:0005488; GO:0045182	known	GO:0006298	GO:0008151; GO:0009719; GO:0008152; GO:0006950	novel	GO:0005852	GO:0005737
YGR271W	refined	GO:0004004	GO:0005488; GO:0003824	refined	GO:0006365	GO:0008151; GO:0008152	novel	GO:0000932;GO:0005852	GO:0005737
YBR086C	novel	GO:0016040;GO:0003743	GO:0005488; GO:0045182; GO:0003824				novel	GO:0005852	GO:0005737
YKL088W	known	GO:0004633	GO:0003824	known	GO:0015937	GO:0008152	novel	GO:0005852	GO:0005737
YOL087C	novel	GO:0003743	GO:0005488; GO:0045182	novel	GO:0006348	GO:0008151; GO:0008152; GO:0040029	novel	GO:0005852	GO:0005737
YAL036C	novel	GO:0003743	GO:0005488; GO:0045182	novel	GO:0006888	GO:0008151	novel	GO:0000783;GO:0005852;GO:0005844	GO:0005634; GO:0005737; GO:0030529; GO:0005694
YPL184C	novel	GO:0008143	GO:0005488				novel	GO:0005852	GO:0005737
YJL222W	refined	GO:0000146	GO:0003774	known	GO:0006896	GO:0008151	novel	GO:0008540;GO:0005852	GO:0005634; GO:0005737
YOL113W	refined	GO:0004696;GO:0004708	GO:0003824	known	GO:0006468	GO:0008152	novel	GO:0005842;GO:0005937;GO:0005732;GO:0005852	GO:0005634; GO:0005737; GO:0030483; GO:0030529
YPR042C	refined	GO:0004709	GO:0004871; GO:0003824				novel	GO:0005852	GO:0005737
YIL137C							novel	GO:0005732;GO:0005852	GO:0005634; GO:0005737; GO:0030529
YDR066C	novel	GO:0003743	GO:0005488; GO:0045182				novel	GO:0005852	GO:0005737
YDR502C	known	GO:0004478	GO:0003824	refined	GO:0000289;GO:0008298;GO:0006298	GO:0008151; GO:0009719; GO:0008152; GO:0006950	novel	GO:0000148;GO:0005792;GO:0000143;GO:0017059;GO:0005852	GO:0005886; GO:0005737; GO:0012505; GO:0005624; GO:0005938
YOR184W	known	GO:0004648	GO:0003824	known	GO:0006564	GO:0008152	novel	GO:0030015;GO:0005852	GO:0005634; GO:0005737
YDR233C	novel	GO:0004406	GO:0003824				novel	GO:0008540;GO:0005664;GO:0005666;GO:0005852	GO:0005634; GO:0005737; GO:0005694
YDR091C	refined	GO:0003743	GO:0005488; GO:0045182	novel	GO:0006448	GO:0008152	novel	GO:0005852	GO:0005737
YPR081C	known	GO:0004820	GO:0003824	known	GO:0006426	GO:0008152	novel	GO:0005852	GO:0005737
YBL011W	known	GO:0004366	GO:0003824				novel	GO:0005788;GO:0008540;GO:0005811;GO:0005852	GO:0005634; GO:0005737
YHR046C	known	GO:0008934	GO:0003824	known	GO:0006020	GO:0008152	novel	GO:0005666;GO:0000143;GO:0005852	GO:0005634; GO:0005737; GO:0005938
YGL036W	novel	GO:0003743	GO:0005488; GO:0045182	novel	GO:0006808;GO:0000128;GO:0000027;GO:0006334;GO:0006468	GO:0008151; GO:0008152; GO:0007154	novel	GO:0005852	GO:0005737
YGL185C	refined	GO:0004617	GO:0003824	refined	GO:0006735;GO:0042183	GO:0008152	novel	GO:0005842;GO:0005852	GO:0005737; GO:0030529
YNL181W	known	GO:0016726	GO:0003824	novel	GO:0006654	GO:0008152	novel	GO:0008540;GO:0005811;GO:0005852	GO:0005634; GO:0005737
YDR407C	novel	GO:0005097	GO:0030234	known	GO:0006888	GO:0008151	known	GO:0030008	GO:0005737
YMR218C	novel	GO:0005097	GO:0030234	known	GO:0006888	GO:0008151	known	GO:0030008	GO:0005737
YOR018W	novel	GO:0004679	GO:0003824	refined	GO:0000289;GO:0007121	GO:0008151; GO:0000003; GO:0008152	refined	GO:0000164;GO:0005946	GO:0005946; GO:0000164
YHR009C	novel	GO:0004679	GO:0003824				refined	GO:0000164;GO:0005732;GO:0005851	GO:0005634; GO:0005737; GO:0030529; GO:0000164
YGR016W	novel	GO:0004679	GO:0003824				novel	GO:0000164;GO:0005732	GO:0005634; GO:0030529; GO:0000164
YNL173C	novel	GO:0004679	GO:0003824	known	GO:0000750	GO:0000746; GO:0000003; GO:0009605; GO:0007154
YML006C	novel	GO:0004679	GO:0003824	refined	GO:0007094;GO:0006883;GO:0006468	GO:0008151; GO:0042592; GO:0008152	novel	GO:0000164	GO:0000164
YBR025C	novel	GO:0003746	GO:0005488; GO:0045182	novel	GO:0009086;GO:0006409	GO:0008151; GO:0008152	refined	GO:0005945	GO:0005737
YLR306W	known	GO:0004840	GO:0003824	known	GO:0045116;GO:0000209;GO:0006513	GO:0008152	novel	GO:0005788;GO:0008541;GO:0005885	GO:0005634; GO:0005737
YER086W	known	GO:0004794	GO:0003824	refined	GO:0000162;GO:0019344	GO:0008152	novel	GO:0005788;GO:0005762	GO:0005737; GO:0030529
YPR054W	known	GO:0004707	GO:0004871; GO:0003824	known	GO:0007152;GO:0006468	GO:0008151; GO:0008152	novel	GO:0005788;GO:0005854;GO:0005885;GO:0005750	GO:0005740; GO:0005737; GO:0045275; GO:0019866
YGR012W	known	GO:0004124	GO:0003824				novel	GO:0005788;GO:0005762	GO:0005737; GO:0030529
YCL064C	known	GO:0004794;GO:0003941	GO:0003824	known	GO:0006567	GO:0008152	novel	GO:0005788;GO:0005762	GO:0005737; GO:0030529
YNL165W				novel	GO:0007125	GO:0008151; GO:0009653
YER186C				novel	GO:0007125	GO:0008151; GO:0009653
YOR385W				novel	GO:0007125	GO:0008151; GO:0009653	novel	GO:0005665	GO:0005634
YNR036C				novel	GO:0006450	GO:0008152	novel	GO:0000015	GO:0005737
YMR177W	novel	GO:0015087	GO:0005215				refined	GO:0000274;GO:0005756	GO:0045259; GO:0005740; GO:0005737; GO:0016021; GO:0019866
YPL224C	novel	GO:0015087	GO:0005215	refined	GO:0006882	GO:0008151; GO:0042592
YPL077C							novel	GO:0005685	GO:0005634; GO:0030529
YJL122W	novel	GO:0003928	GO:0005488; GO:0003824	novel	GO:0042273	GO:0008151	novel	GO:0000788	GO:0005634; GO:0005694
YPR084W	novel	GO:0003928	GO:0005488; GO:0003824	novel	GO:0042147	GO:0008151
YHR168W	novel	GO:0003928	GO:0005488; GO:0003824	novel	GO:0007266;GO:0006888	GO:0008151; GO:0007154
YHR114W	novel	GO:0004445	GO:0003824	refined	GO:0007121	GO:0008151; GO:0000003	known	GO:0005857	GO:0005737; GO:0005938
YPR171W	novel	GO:0004445	GO:0003824	refined	GO:0007121	GO:0008151; GO:0000003	known	GO:0005857	GO:0005737; GO:0005938
YJR119C	novel	GO:0016566	GO:0030528				novel	GO:0005762;GO:0005625;GO:0005669;GO:0030015;GO:0000015	GO:0005634; GO:0005625; GO:0005737; GO:0030529
YPR131C	known	GO:0004596	GO:0003824	known	GO:0017196	GO:0008152	novel	GO:0000015	GO:0005737
YPR031W	novel	GO:0004807	GO:0003824				novel	GO:0005762;GO:0005625;GO:0005669;GO:0030015;GO:0000015	GO:0005634; GO:0005625; GO:0005737; GO:0030529
YBR266C							novel	GO:0005762;GO:0005625;GO:0005669;GO:0030015;GO:0000015	GO:0005634; GO:0005625; GO:0005737; GO:0030529
YGR142W	novel	GO:0003755;GO:0004735;GO:0003743;GO:0004056	GO:0005488; GO:0045182; GO:0003824	refined	GO:0006561;GO:0000335	GO:0008152	refined	GO:0000932;GO:0005845;GO:0005852	GO:0005737
YIL135C							novel	GO:0000112;GO:0005625;GO:0005675	GO:0005634; GO:0005625
YER062C	known	GO:0000121	GO:0003824	known	GO:0006114	GO:0008152	novel	GO:0000112;GO:0005675	GO:0005634
YNL077W	refined	GO:0003767	GO:0003754				novel	GO:0008540;GO:0000112;GO:0005675	GO:0005634; GO:0005737
YML131W	novel	GO:0008106	GO:0003824	novel	GO:0019649;GO:0019650	GO:0008152	novel	GO:0005842;GO:0005782;GO:0005625;GO:0005637	GO:0005634; GO:0005625; GO:0005737; GO:0012505; GO:0030529
YPR061C	novel	GO:0003767	GO:0003754				novel	GO:0005782	GO:0005737
YER182W	novel	GO:0003767	GO:0003754				novel	GO:0005782	GO:0005737
YFR041C	novel	GO:0003767	GO:0003754
YMR251W	novel	GO:0004848	GO:0003824				novel	GO:0005946	GO:0005946
YNL108C	novel	GO:0003709	GO:0030528	refined	GO:0006384	GO:0008152	novel	GO:0000127	GO:0005634
YKL128C	novel	GO:0004619	GO:0003824				novel	GO:0000127	GO:0005634
YOR246C	refined	GO:0000140;GO:0004300;GO:0003857	GO:0003824	novel	GO:0006654;GO:0006666;GO:0009062	GO:0008152
YDR332W	refined	GO:0004004	GO:0005488; GO:0003824	novel	GO:0006365	GO:0008151; GO:0008152	novel	GO:0042719	GO:0005737
YGL226W	novel	GO:0004129	GO:0005215; GO:0003824				novel	GO:0005751	GO:0005740; GO:0045277; GO:0005737; GO:0019866
YPL066W	novel	GO:0005089	GO:0005488; GO:0030234				novel	GO:0000143	GO:0005737; GO:0005938
YGL141W	known	GO:0004842	GO:0003824	known	GO:0000209;GO:0006513	GO:0008152	novel	GO:0000143	GO:0005737; GO:0005938
YOL016C	known	GO:0004685	GO:0003824	known	GO:0006468	GO:0008152	novel	GO:0000143	GO:0005737; GO:0005938
YDR111C	refined	GO:0008320;GO:0008793	GO:0005488; GO:0005215; GO:0003824				novel	GO:0000143;GO:0000141	GO:0005737; GO:0005938
YJL048C							novel	GO:0000143	GO:0005737; GO:0005938
YLR425W	known	GO:0005089	GO:0005488; GO:0030234	refined	GO:0000750	GO:0000003; GO:0000746; GO:0009605; GO:0007154	novel	GO:0000143	GO:0005737; GO:0005938
YPL226W	refined	GO:0003746	GO:0005488; GO:0045182	novel	GO:0006448	GO:0008152	novel	GO:0000143	GO:0005737; GO:0005938
YLR189C	known	GO:0016906	GO:0003824	refined	GO:0006989;GO:0019649;GO:0006388;GO:0019650	GO:0008152; GO:0006950; GO:0009605	novel	GO:0005762;GO:0005937;GO:0000143	GO:0005737; GO:0030483; GO:0030529; GO:0005938
YNL281W	known	GO:0030189	GO:0030234; GO:0030188	known	GO:0006457	GO:0008152	novel	GO:0000143	GO:0005737; GO:0005938
YAL053W							novel	GO:0000148;GO:0000143	GO:0005886; GO:0005737; GO:0005938
YBR264C	refined	GO:0003928	GO:0005488; GO:0003824	refined	GO:0006888	GO:0008151	novel	GO:0000131;GO:0005625;GO:0000143	GO:0005625; GO:0005737; GO:0000131; GO:0005938
YOL081W	known	GO:0005099	GO:0030234	known	GO:0007265	GO:0007154	novel	GO:0005946;GO:0000143	GO:0005946; GO:0005737; GO:0005938
YCL059C	novel	GO:0000179;GO:0030515	GO:0005488; GO:0003824	refined	GO:0006365	GO:0008151; GO:0008152	refined	GO:0005732	GO:0005634; GO:0030529
YNL287W	novel	GO:0008060;GO:0000179	GO:0030234; GO:0003824	known	GO:0006890;GO:0006888	GO:0008151	known	GO:0030126	GO:0005737
YCR045C				novel	GO:0007039	GO:0008152
YDR415C				novel	GO:0007039	GO:0008152
YBR074W				novel	GO:0007039	GO:0008152	novel	GO:0005842	GO:0005737; GO:0030529
YIL008W							novel	GO:0005732;GO:0005844	GO:0005634; GO:0030529
YAR018C	refined	GO:0004709;GO:0004696	GO:0004871; GO:0003824	refined	GO:0006468	GO:0008152	novel	GO:0005844	GO:0030529
YDL204W	novel	GO:0000140;GO:0004467;GO:0016726;GO:0004366	GO:0003824				novel	GO:0005811	GO:0005737
YDL184WB	novel	GO:0046961	GO:0005488; GO:0005215; GO:0003824	novel	GO:0007035	GO:0008151; GO:0042592	novel	GO:0005732	GO:0005634; GO:0030529
YDR458C	novel	GO:0003682	GO:0005488
YJL112W	novel	GO:0003682;GO:0030515	GO:0005488	known	GO:0000266;GO:0000002	GO:0008151	refined	GO:0008540;GO:0005786;GO:0030015;GO:0005852;GO:0005756	GO:0045259; GO:0005740; GO:0005634; GO:0005737; GO:0016021; GO:0019866
YDR251W	novel	GO:0003682	GO:0005488	refined	GO:0006808;GO:0007125;GO:0000105;GO:0006888	GO:0008151; GO:0009653; GO:0008152
YIL149C	novel	GO:0003682	GO:0005488	refined	GO:0007121	GO:0008151; GO:0000003	refined	GO:0005857	GO:0005737; GO:0005938
YOR275C	novel	GO:0003682	GO:0005488	known	GO:0007125	GO:0008151; GO:0009653
YML034W	novel	GO:0003682	GO:0005488	known	GO:0016359	GO:0008151
YKR095W	novel	GO:0003682	GO:0005488	refined	GO:0007121	GO:0008151; GO:0000003	refined	GO:0000124;GO:0000131;GO:0005669;GO:0005852	GO:0005634; GO:0005737; GO:0000131
YPL215W	novel	GO:0004325	GO:0003824				refined	GO:0005750	GO:0005740; GO:0005737; GO:0045275; GO:0019866
YKR007W	novel	GO:0016619	GO:0003824				novel	GO:0008540	GO:0005634; GO:0005737
YDR430C	novel	GO:0004739	GO:0003824	novel	GO:0007323	GO:0008152	novel	GO:0005967	GO:0005737; GO:0045254
YBR105C	novel	GO:0003714;GO:0003700;GO:0004682	GO:0030528; GO:0005488; GO:0003824	known	GO:0045721	GO:0008152	refined	GO:0005956;GO:0000778	GO:0005634; GO:0005956; GO:0005694
YOR269W	novel	GO:0003714;GO:0030515	GO:0030528; GO:0005488	known	GO:0000065	GO:0008151	known	GO:0005881	GO:0005737
YML102W	novel	GO:0003714	GO:0030528; GO:0005488	known	GO:0006334	GO:0008151; GO:0008152	known	GO:0005678	GO:0005634
YER063W							novel	GO:0000347	GO:0005634
YOR333C							novel	GO:0000347	GO:0005634
YGR203W	refined	GO:0000211;GO:0004587;GO:0004427;GO:0003709;GO:0004839;GO:0004842;GO:0003959	GO:0030528; GO:0008638; GO:0005215; GO:0003824				novel	GO:0000131;GO:0008023;GO:0005658	GO:0005634; GO:0000131
YLR455W							novel	GO:0008023	GO:0005634
YDR291W	refined	GO:0004004	GO:0005488; GO:0003824				novel	GO:0008023	GO:0005634
YML108W							novel	GO:0008023	GO:0005634
YGR270W	refined	GO:0003689;GO:0016944	GO:0030528; GO:0005488	refined	GO:0006272;GO:0006298	GO:0008151; GO:0009719; GO:0008152; GO:0006950	novel	GO:0008023	GO:0005634
YLR201C							novel	GO:0008023	GO:0005634
YCR015C							novel	GO:0008023;GO:0005658	GO:0005634
YOL066C	known	GO:0017173;GO:0004730	GO:0003824	known	GO:0009231	GO:0008152	novel	GO:0008023	GO:0005634
YPR127W	novel	GO:0004033	GO:0003824				novel	GO:0046540;GO:0005782;GO:0005682	GO:0005634; GO:0005737; GO:0030529
YNR029C				novel	GO:0015819;GO:0006449;GO:0015809;GO:0006888	GO:0008151; GO:0008152
YKR017C				novel	GO:0006449	GO:0008152	novel	GO:0005732;GO:0005731	GO:0005634; GO:0030529
YOL138C	novel	GO:0003743;GO:0005053;GO:0018024	GO:0005488; GO:0045182; GO:0004871; GO:0003824				novel	GO:0005782	GO:0005737
YJL105W	novel	GO:0018024	GO:0003824
YBR046C	novel	GO:0008106	GO:0003824				novel	GO:0005625	GO:0005625
YGL096W	known	GO:0003700	GO:0030528; GO:0005488	novel	GO:0007535;GO:0007532	GO:0007530; GO:0008152
YMR086W	novel	GO:0003755	GO:0003824	novel	GO:0006888	GO:0008151	refined	GO:0005770	GO:0005737
YGR196C	novel	GO:0008320;GO:0003700;GO:0004682	GO:0030528; GO:0005488; GO:0005215; GO:0003824	novel	GO:0006888	GO:0008151	refined	GO:0005732;GO:0000788	GO:0005634; GO:0030529; GO:0005694
YOL003C	novel	GO:0017136;GO:0045129	GO:0003824	novel	GO:0018318;GO:0000750	GO:0000746; GO:0000003; GO:0008152; GO:0009605; GO:0007154
YML096W	novel	GO:0004066	GO:0003824
YBR161W				novel	GO:0006675	GO:0008152	novel	GO:0005842	GO:0005737; GO:0030529
YMR160W	novel	GO:0003934	GO:0003824
YDR158W	known	GO:0004073	GO:0003824	known	GO:0009090	GO:0008152	novel	GO:0046540;GO:0005937;GO:0005782;GO:0000144;GO:0005682;GO:0005628	GO:0005628; GO:0005935; GO:0005634; GO:0042764; GO:0005737; GO:0030483; GO:0030529; GO:0005938
YDR465C	known	GO:0016274	GO:0003824	known	GO:0018216	GO:0008152	novel	GO:0005732;GO:0005682	GO:0005634; GO:0030529
YIL092W							novel	GO:0046540;GO:0005782;GO:0005682	GO:0005634; GO:0005737; GO:0030529
YER003C	known	GO:0004476	GO:0003824	known	GO:0000032;GO:0009298	GO:0008151; GO:0008152	novel	GO:0046540;GO:0005782;GO:0005682	GO:0005634; GO:0005737; GO:0030529
YOR120W	known	GO:0004033	GO:0003824	known	GO:0019566;GO:0042732	GO:0008152	novel	GO:0046540;GO:0005782;GO:0005682	GO:0005634; GO:0005737; GO:0030529
YHR104W	known	GO:0004032;GO:0004033	GO:0003824	known	GO:0019566;GO:0042732	GO:0008152	novel	GO:0046540;GO:0005782;GO:0005682	GO:0005634; GO:0005737; GO:0030529
YDR368W	known	GO:0004032;GO:0004033	GO:0003824	known	GO:0019566;GO:0042732	GO:0008152	novel	GO:0046540;GO:0005782;GO:0005682	GO:0005634; GO:0005737; GO:0030529
YCR036W	known	GO:0004747	GO:0003824	known	GO:0006014	GO:0008152	novel	GO:0046540;GO:0005782;GO:0005682	GO:0005634; GO:0005737; GO:0030529
YNL180C	known	GO:0003931	GO:0005488; GO:0003824	known	GO:0007266	GO:0007154	novel	GO:0046540;GO:0000131;GO:0005937;GO:0005782;GO:0005682	GO:0005634; GO:0005737; GO:0030483; GO:0030529; GO:0000131
YJR105W	known	GO:0004001	GO:0003824	refined	GO:0018216	GO:0008152	novel	GO:0046540;GO:0005782;GO:0005682	GO:0005634; GO:0005737; GO:0030529
YML048W	novel	GO:0004467;GO:0016040	GO:0003824				known	GO:0030176	GO:0005737; GO:0012505; GO:0016021
YDL100C	novel	GO:0004467;GO:0016040	GO:0003824				novel	GO:0030176	GO:0005737; GO:0012505; GO:0016021
YER083C	novel	GO:0004467;GO:0016040	GO:0003824				novel	GO:0030176	GO:0005737; GO:0012505; GO:0016021
YGL020C	novel	GO:0004467;GO:0016040	GO:0003824				novel	GO:0030176	GO:0005737; GO:0012505; GO:0016021
YGL104C	novel	GO:0005355	GO:0005215	refined	GO:0015846	GO:0008151	novel	GO:0000788	GO:0005634; GO:0005694
YGL245W	known	GO:0004818;GO:0004364	GO:0003824	novel	GO:0006444;GO:0006334;GO:0006409;GO:0006424;GO:0006570	GO:0008151; GO:0008152	novel	GO:0005854;GO:0005666	GO:0005634; GO:0005737
Q0032							novel	GO:0000788	GO:0005634; GO:0005694
YLL019C	known	GO:0004713	GO:0003824	known	GO:0006468	GO:0008152	novel	GO:0000788	GO:0005634; GO:0005694
YDR198C							novel	GO:0000788	GO:0005634; GO:0005694
YMR016C	known	GO:0003700	GO:0030528; GO:0005488				novel	GO:0000788	GO:0005634; GO:0005694
YFL034W							novel	GO:0000788	GO:0005634; GO:0005694
YLR247C	refined	GO:0009387	GO:0005488	novel	GO:0006365	GO:0008151; GO:0008152	novel	GO:0000788	GO:0005634; GO:0005694
YOR188W	novel	GO:0004406	GO:0003824	refined	GO:0009306	GO:0046903	refined	GO:0000788	GO:0005634; GO:0005694
YER039C				novel	GO:0030259	GO:0008152	novel	GO:0005842	GO:0005737; GO:0030529
YML125C	novel	GO:0004128	GO:0005215; GO:0003824	novel	GO:0006457;GO:0006468	GO:0008152	novel	GO:0005792	GO:0005624
YKL213C	novel	GO:0030515	GO:0005488	known	GO:0006303	GO:0009719; GO:0008152; GO:0006950	novel	GO:0005881;GO:0005792	GO:0005737; GO:0005624
YAL034C	novel	GO:0004109	GO:0003824				novel	GO:0005669	GO:0005634
YGR208W	known	GO:0004647	GO:0003824	refined	GO:0006814;GO:0006874	GO:0008151; GO:0042592	novel	GO:0005669	GO:0005634
YIL077C	novel	GO:0003700	GO:0030528; GO:0005488				novel	GO:0005669	GO:0005634
YMR209C							novel	GO:0005669	GO:0005634
YNL107W	novel	GO:0003700	GO:0030528; GO:0005488	novel	GO:0006348	GO:0008151; GO:0008152; GO:0040029	novel	GO:0005669	GO:0005634
YDR165W	known	GO:0008176	GO:0003824	known	GO:0030488	GO:0008152	novel	GO:0000124;GO:0005669	GO:0005634
YHL042W				novel	GO:0016050	GO:0008151	novel	GO:0005937;GO:0005625	GO:0005625; GO:0030483
YJL185C							novel	GO:0005937;GO:0005625	GO:0005625; GO:0030483
YHR112C	known	GO:0004121	GO:0003824	refined	GO:0019346;GO:0006878	GO:0008151; GO:0042592; GO:0008152	novel	GO:0005666;GO:0005625	GO:0005634; GO:0005625
YBR169C	known	GO:0003773	GO:0003754	known	GO:0006457	GO:0008152	novel	GO:0005625	GO:0005625
YNL134C	known	GO:0008106	GO:0003824	novel	GO:0019649	GO:0008152	novel	GO:0005625	GO:0005625
YDL240W	known	GO:0005100	GO:0030234	refined	GO:0007125;GO:0007118;GO:0007119;GO:0000750	GO:0008151; GO:0000746; GO:0000003; GO:0009653; GO:0009605; GO:0007154	novel	GO:0005937;GO:0005625	GO:0005625; GO:0030483
YDL234C	known	GO:0005097	GO:0030234				novel	GO:0000131;GO:0005625	GO:0005625; GO:0000131
YDL246C	refined	GO:0008106	GO:0003824	novel	GO:0019649	GO:0008152	novel	GO:0005625	GO:0005625
YHR154W	novel	GO:0016565;GO:0003713	GO:0030528; GO:0005488	known	GO:0000335	GO:0008152	novel	GO:0005625	GO:0005625
YBR145W	refined	GO:0008565;GO:0003939;GO:0046526	GO:0005215; GO:0003824	refined	GO:0007004;GO:0045184;GO:0000077	GO:0008151; GO:0009719; GO:0008152; GO:0006950	novel	GO:0005625	GO:0005625
YLR320W				refined	GO:0000244	GO:0008152	novel	GO:0005625	GO:0005625
YDR307W	novel	GO:0004169	GO:0003824	novel	GO:0006493	GO:0008152
YNL135C	known	GO:0003755	GO:0003824	novel	GO:0009090	GO:0008152	novel	GO:0005732	GO:0005634; GO:0030529
YLR017W	novel	GO:0004731	GO:0003824				refined	GO:0000778;GO:0019774;GO:0005732;GO:0005828;GO:0005811	GO:0005634; GO:0005737; GO:0030529; GO:0005694
YOR092W	refined	GO:0005199;GO:0005100;GO:0003743;GO:0005053;GO:0005200;GO:0004842	GO:0005488; GO:0045182; GO:0030234; GO:0004871; GO:0003824; GO:0005198				novel	GO:0030176;GO:0000299	GO:0005737; GO:0012505; GO:0016021; GO:0005624
YOL132W	novel	GO:0042124	GO:0003824
YOL030W	novel	GO:0042124	GO:0003824
YLR343W	novel	GO:0042124	GO:0003824
YMR215W	novel	GO:0042124	GO:0003824
YPR148C	novel	GO:0003746;GO:0016149	GO:0005488; GO:0045182
YKR084C	novel	GO:0003746	GO:0005488; GO:0045182	refined	GO:0006888	GO:0008151	novel	GO:0005843	GO:0005737; GO:0030529
YML109W	novel	GO:0003746	GO:0005488; GO:0045182	known	GO:0000183	GO:0008151; GO:0008152; GO:0040029	refined	GO:0005945;GO:0000131;GO:0019774;GO:0000159;GO:0005937;GO:0000143	GO:0005634; GO:0005737; GO:0030483; GO:0000131; GO:0000159; GO:0005938
YER041W	known	GO:0000014	GO:0005488; GO:0003824	novel	GO:0006295	GO:0009719; GO:0008152; GO:0006950	refined	GO:0005732	GO:0005634; GO:0030529
YDR339C							novel	GO:0000329;GO:0005750	GO:0005740; GO:0005737; GO:0005774; GO:0045275; GO:0019866
YML029W							novel	GO:0008541;GO:0008540;GO:0005732;GO:0005750	GO:0005740; GO:0005634; GO:0005737; GO:0030529; GO:0045275; GO:0019866
YGL256W	known	GO:0004024	GO:0003824	refined	GO:0006116;GO:0006122;GO:0019655;GO:0009060	GO:0008152	novel	GO:0005937;GO:0005750	GO:0005740; GO:0005737; GO:0030483; GO:0045275; GO:0019866
YDL024C	known	GO:0003993	GO:0003824	known	GO:0007125	GO:0008151; GO:0009653	novel	GO:0030287	GO:0030287
YIL023C				novel	GO:0030026	GO:0008151; GO:0042592
YKL091C	novel	GO:0008526	GO:0005215
YKL059C	novel	GO:0030364	GO:0005488	known	GO:0006378;GO:0006379	GO:0008152	known	GO:0005847	GO:0005634
YDR479C	novel	GO:0030364	GO:0005488
YHR150W	novel	GO:0030364	GO:0005488
YOL144W	novel	GO:0030364	GO:0005488	known	GO:0000027	GO:0008151	refined	GO:0005849	GO:0005634
YFR023W	novel	GO:0008143;GO:0030364	GO:0005488
YLR208W	novel	GO:0030364	GO:0005488	known	GO:0006902;GO:0030433;GO:0006888	GO:0008151; GO:0008152	known	GO:0030127	GO:0005737
YPR144C	novel	GO:0030364	GO:0005488	known	GO:0030490	GO:0008151; GO:0008152	refined	GO:0005732	GO:0005634; GO:0030529
YHR116W				known	GO:0009060	GO:0008152	novel	GO:0000124	GO:0005634
YLR219W							novel	GO:0000262	GO:0005737; GO:0009295; GO:0005694
YJR033C	novel	GO:0046961	GO:0005488; GO:0005215; GO:0003824	known	GO:0007035	GO:0008151; GO:0042592	known	GO:0000221	GO:0005737; GO:0005774
YIR036C	novel	GO:0045552	GO:0003824	novel	GO:0009062	GO:0008152	novel	GO:0005782	GO:0005737
YIR035C	novel	GO:0045552;GO:0030371	GO:0045182; GO:0003824	novel	GO:0006654;GO:0009062	GO:0008152	refined	GO:0005782	GO:0005737
YGL039W	known	GO:0045552	GO:0003824	novel	GO:0009062	GO:0008152	novel	GO:0005782	GO:0005737
YDL001W	novel	GO:0008143	GO:0005488
YFR048W	novel	GO:0008143	GO:0005488
TY4AH	novel	GO:0008143;GO:0000175;GO:0003899	GO:0005488; GO:0003824	novel	GO:0006319	GO:0008152
YER053C	refined	GO:0005471	GO:0005215	novel	GO:0015729;GO:0006828;GO:0008272;GO:0006843;GO:0000002	GO:0008151	refined	GO:0042719	GO:0005737
YBL058W	novel	GO:0000211	GO:0008638	refined	GO:0000715	GO:0009719; GO:0008152; GO:0006950	novel	GO:0000108	GO:0005634
YDL190C	known	GO:0004840	GO:0003824	refined	GO:0006607;GO:0006408;GO:0006999;GO:0042177;GO:0006609;GO:0006610;GO:0016579;GO:0007103;GO:0006998;GO:0000209;GO:0000715;GO:0006513;GO:0006407;GO:0006409;GO:0006608	GO:0008151; GO:0009719; GO:0008152; GO:0006950	novel	GO:0000111;GO:0000108	GO:0005634
YGL133W	novel	GO:0003709	GO:0030528	known	GO:0046020	GO:0008152; GO:0009605	refined	GO:0005679	GO:0005634
YOL083W	novel	GO:0004559	GO:0003824				novel	GO:0005880	GO:0005737
YOL152W	known	GO:0000293	GO:0003824	novel	GO:0015677	GO:0008151
YLL051C	known	GO:0000293	GO:0003824	novel	GO:0015677	GO:0008151
YLR275W	refined	GO:0017070;GO:0004004	GO:0005488; GO:0003824	novel	GO:0006376;GO:0000290	GO:0008152	refined	GO:0005685;GO:0000243	GO:0005634; GO:0030529
YPR182W	refined	GO:0004004	GO:0005488; GO:0003824	novel	GO:0006376	GO:0008152	refined	GO:0005685;GO:0000243	GO:0005634; GO:0030529
YBR119W	refined	GO:0004004	GO:0005488; GO:0003824	novel	GO:0006376	GO:0008152	known	GO:0005685	GO:0005634; GO:0030529
YHR156C	refined	GO:0004004	GO:0005488; GO:0003824	novel	GO:0006376;GO:0000282	GO:0008151; GO:0008152	refined	GO:0005685	GO:0005634; GO:0030529
YFL017WA	refined	GO:0004004	GO:0005488; GO:0003824	novel	GO:0006376;GO:0000290	GO:0008152	refined	GO:0000243	GO:0005634; GO:0030529
YLL036C	refined	GO:0016563;GO:0004004	GO:0030528; GO:0005488; GO:0003824	novel	GO:0006376;GO:0000282	GO:0008151; GO:0008152	refined	GO:0000243	GO:0005634; GO:0030529
YLL053C	novel	GO:0015168	GO:0005215
YDL193W	novel	GO:0008320;GO:0003929	GO:0005488; GO:0005215; GO:0003824				known	GO:0005811	GO:0005737
YBR275C	novel	GO:0008320;GO:0003700;GO:0004682	GO:0030528; GO:0005488; GO:0005215; GO:0003824	known	GO:0007004;GO:0006348	GO:0008151; GO:0009719; GO:0008152; GO:0006950; GO:0040029	known	GO:0000783	GO:0005634; GO:0005694
YIL079C	novel	GO:0008320	GO:0005488; GO:0005215	refined	GO:0007076;GO:0006265;GO:0000921;GO:0006468;GO:0007120;GO:0000135	GO:0008151; GO:0000003; GO:0008152	refined	GO:0030530;GO:0005763	GO:0005634; GO:0005737; GO:0030529
YNL166C	novel	GO:0008320	GO:0005488; GO:0005215	known	GO:0000921	GO:0008151	known	GO:0000144	GO:0005935; GO:0005737; GO:0030483; GO:0005938
YJL123C	novel	GO:0003918	GO:0003824
YLR254C	novel	GO:0003700	GO:0030528; GO:0005488				novel	GO:0005937;GO:0000144;GO:0005628	GO:0005628; GO:0005935; GO:0042764; GO:0005737; GO:0030483; GO:0005938
YHR044C	known	GO:0003850	GO:0003824	refined	GO:0006114	GO:0008152	novel	GO:0005937;GO:0000144	GO:0005935; GO:0005737; GO:0030483; GO:0005938
YJL060W	known	GO:0004061	GO:0003824				novel	GO:0005937;GO:0000144;GO:0005628	GO:0005628; GO:0005935; GO:0042764; GO:0005737; GO:0030483; GO:0005938
YDR075W	refined	GO:0016424;GO:0004365	GO:0003824	refined	GO:0007094	GO:0008151	novel	GO:0005811	GO:0005737
YBR064W							novel	GO:0005811	GO:0005737
YLR297W							novel	GO:0005686	GO:0005634; GO:0030529
YHR219W	novel	GO:0004895	GO:0004871; GO:0005194
YER090W	known	GO:0004049	GO:0003824	known	GO:0000162	GO:0008152	novel	GO:0005845	GO:0005737
YHR186C	refined	GO:0018024	GO:0003824	novel	GO:0006348	GO:0008151; GO:0008152; GO:0040029	novel	GO:0005658	GO:0005634
YJR056C							novel	GO:0005628	GO:0005628; GO:0042764
YNR012W	known	GO:0004849	GO:0003824	known	GO:0008655	GO:0008152	novel	GO:0005628	GO:0005628; GO:0042764
YBR057C	novel	GO:0004630	GO:0003824	known	GO:0006279	GO:0008151; GO:0008152	novel	GO:0005628	GO:0005628; GO:0042764
YOR094W	known	GO:0003926	GO:0005488; GO:0003824				novel	GO:0005834	GO:0005886; GO:0019898
YER020W	known	GO:0003927	GO:0005488; GO:0003824	refined	GO:0006888	GO:0008151	novel	GO:0005834	GO:0005886; GO:0019898
YJL103C	novel	GO:0003700	GO:0030528; GO:0005488				novel	GO:0005762;GO:0005666	GO:0005634; GO:0005737; GO:0030529
YBR249C	known	GO:0003849	GO:0003824	refined	GO:0000715;GO:0016480	GO:0009719; GO:0008152; GO:0006950	novel	GO:0005666	GO:0005634
YEL007W	novel	GO:0003700	GO:0030528; GO:0005488				novel	GO:0005732;GO:0005666	GO:0005634; GO:0030529
YPL133C	known	GO:0003700	GO:0030528; GO:0005488	known	GO:0009410	GO:0009605	novel	GO:0005666	GO:0005634
YDL110C							novel	GO:0005666	GO:0005634
YBL053W							novel	GO:0005736;GO:0005666	GO:0005634
YDR357C							novel	GO:0016602;GO:0005885	GO:0005634; GO:0005737
YGL079W							novel	GO:0016602;GO:0005885	GO:0005634; GO:0005737
YPL159C							novel	GO:0016602;GO:0005885	GO:0005634; GO:0005737
YPR082C	refined	GO:0003735	GO:0005198	novel	GO:0000011;GO:0030503	GO:0008151; GO:0042592	refined	GO:0005762	GO:0005737; GO:0030529
YMR069W	novel	GO:0004596	GO:0003824
YPR204W	refined	GO:0004004	GO:0005488; GO:0003824	novel	GO:0006365	GO:0008151; GO:0008152	novel	GO:0030428;GO:0005576;GO:0005732	GO:0005634; GO:0005576; GO:0030529; GO:0030428
YHL050C	refined	GO:0004004	GO:0005488; GO:0003824	novel	GO:0006365	GO:0008151; GO:0008152	novel	GO:0030428;GO:0005576	GO:0005576; GO:0030428
YEL015W	novel	GO:0003899;GO:0004122	GO:0003824	novel	GO:0000290	GO:0008152	novel	GO:0000932	GO:0005737
YIL154C	known	GO:0003713	GO:0030528; GO:0005488				novel	GO:0000932;GO:0005843	GO:0005737; GO:0030529
YLR063W							novel	GO:0000932	GO:0005737
YLR419W	refined	GO:0004004	GO:0005488; GO:0003824	novel	GO:0000027;GO:0006365	GO:0008151; GO:0008152	novel	GO:0000932	GO:0005737
YOR291W	novel	GO:0015410;GO:0005388;GO:0004012	GO:0005488; GO:0005215; GO:0003824
YPR078C	novel	GO:0003700	GO:0030528; GO:0005488
YMR068W	novel	GO:0003700	GO:0030528; GO:0005488	known	GO:0001558	GO:0008151	refined	GO:0016602;GO:0005885	GO:0005634; GO:0005737
YPL230W	novel	GO:0003700	GO:0030528; GO:0005488
YFR057W	novel	GO:0003700	GO:0030528; GO:0005488
YPL021W	novel	GO:0003700	GO:0030528; GO:0005488
YJL206C	novel	GO:0003700	GO:0030528; GO:0005488
YHR158C	novel	GO:0003700	GO:0030528; GO:0005488	known	GO:0000755;GO:0008360	GO:0008151; GO:0000746; GO:0000003; GO:0006944; GO:0009653	known	GO:0005937	GO:0030483
YHR103W	novel	GO:0003700	GO:0030528; GO:0005488
YCR007C				novel	GO:0016050	GO:0008151	novel	GO:0005842	GO:0005737; GO:0030529
YML132W				novel	GO:0016050	GO:0008151	novel	GO:0005842	GO:0005737; GO:0030529
YGL263W				novel	GO:0016050	GO:0008151
YIR044C				novel	GO:0016050	GO:0008151	novel	GO:0005842	GO:0005737; GO:0030529
YIR043C				novel	GO:0016050	GO:0008151	novel	GO:0005842	GO:0005737; GO:0030529
YGR295C				novel	GO:0016050	GO:0008151	novel	GO:0005842	GO:0005737; GO:0030529
YBR302C				novel	GO:0016050	GO:0008151	novel	GO:0005842	GO:0005737; GO:0030529
YJR161C				novel	GO:0016050	GO:0008151	novel	GO:0005842	GO:0005737; GO:0030529
YAR023C				novel	GO:0016050	GO:0008151	novel	GO:0005842	GO:0005737; GO:0030529
YFL062W				novel	GO:0016050	GO:0008151	novel	GO:0005842	GO:0005737; GO:0030529
YAR027W				novel	GO:0016050	GO:0008151	refined	GO:0005842	GO:0005737; GO:0030529
YHR213W	novel	GO:0016565;GO:0003743;GO:0003713	GO:0030528; GO:0005488; GO:0045182				novel	GO:0005842	GO:0005737; GO:0030529
YAL065C	novel	GO:0016565;GO:0003743;GO:0003713	GO:0030528; GO:0005488; GO:0045182				novel	GO:0005842;GO:0005732	GO:0005634; GO:0005737; GO:0030529
YAL064CA	novel	GO:0016565;GO:0003743;GO:0003713	GO:0030528; GO:0005488; GO:0045182
YFL051C	novel	GO:0016565;GO:0003743;GO:0003713	GO:0030528; GO:0005488; GO:0045182	novel	GO:0000128	GO:0007154
YAL063C	novel	GO:0016565;GO:0003713	GO:0030528; GO:0005488				novel	GO:0005842;GO:0005732	GO:0005634; GO:0005737; GO:0030529
YBR054W	novel	GO:0003773	GO:0003754				novel	GO:0005842	GO:0005737; GO:0030529
YDR033W	novel	GO:0003773	GO:0003754				refined	GO:0005842	GO:0005737; GO:0030529
YHR216W	known	GO:0003938	GO:0003824	known	GO:0006183	GO:0008152	novel	GO:0005843;GO:0005732	GO:0005634; GO:0005737; GO:0030529
YJR014W							novel	GO:0005843	GO:0005737; GO:0030529
YDR459C	novel	GO:0017136;GO:0045129	GO:0003824	novel	GO:0018318	GO:0008152	novel	GO:0005843	GO:0005737; GO:0030529
YBR094W							novel	GO:0005843	GO:0005737; GO:0030529
YER007CA							novel	GO:0005843	GO:0005737; GO:0030529
YNL023C	known	GO:0003700	GO:0030528; GO:0005488				novel	GO:0005675	GO:0005634
YML011C							novel	GO:0005675	GO:0005634
YGR003W	known	GO:0004842	GO:0003824	novel	GO:0000335	GO:0008152
TY4AJ	novel	GO:0003899	GO:0003824	novel	GO:0006319	GO:0008152
TY4BJ	novel	GO:0000175	GO:0005488; GO:0003824	novel	GO:0006319	GO:0008152
YDR134C				novel	GO:0000128	GO:0007154
YCR041W							novel	GO:0005968	GO:0005968
YIL103W				novel	GO:0017183	GO:0008152
YLL056C	novel	GO:0045552;GO:0000140;GO:0000252;GO:0019170	GO:0003824				novel	GO:0005664	GO:0005634; GO:0005694
YGR075C	refined	GO:0004004	GO:0005488; GO:0003824	novel	GO:0000055;GO:0000282	GO:0008151; GO:0008152	refined	GO:0000243	GO:0005634; GO:0030529
YDL098C	refined	GO:0004004	GO:0005488; GO:0003824	novel	GO:0000055	GO:0008151; GO:0008152	refined	GO:0005685;GO:0000243	GO:0005634; GO:0030529
YJL154C	novel	GO:0042134	GO:0005488	known	GO:0045053;GO:0042147	GO:0008151; GO:0008152	refined	GO:0005786	GO:0005737
YPL146C	novel	GO:0042134;GO:0030515;GO:0003899	GO:0005488; GO:0003824				refined	GO:0005685;GO:0000243	GO:0005634; GO:0030529
YJL053W	novel	GO:0042134	GO:0005488	known	GO:0045053;GO:0042147	GO:0008151; GO:0008152	refined	GO:0005786	GO:0005737
YHR012W	novel	GO:0042134	GO:0005488	known	GO:0042147	GO:0008151	refined	GO:0005786	GO:0005737
YNL004W	novel	GO:0042134;GO:0030515	GO:0005488	refined	GO:0006378;GO:0006379	GO:0008152	known	GO:0030530	GO:0005634; GO:0030529
YGR100W	known	GO:0005097	GO:0030234	novel	GO:0007094	GO:0008151	known	GO:0005625	GO:0005625
YFR044C	novel	GO:0004226;GO:0004333	GO:0003824				refined	GO:0005832;GO:0000148;GO:0005937	GO:0005886; GO:0005737; GO:0030483
YLR465C							novel	GO:0000220	GO:0005737; GO:0005774
YML041C							novel	GO:0000220	GO:0005737; GO:0005774
YHR177W							novel	GO:0000220	GO:0005737; GO:0005774
YFL053W	known	GO:0004371	GO:0003824	known	GO:0019563	GO:0008152	novel	GO:0000220	GO:0005737; GO:0005774
YLR198C							novel	GO:0000220	GO:0005737; GO:0005774
YJL199C							novel	GO:0000220	GO:0005737; GO:0005774
YGR249W	novel	GO:0016566;GO:0003899	GO:0030528; GO:0003824	known	GO:0030447	GO:0008151; GO:0040007; GO:0009653	novel	GO:0005665	GO:0005634
YCR107W	known	GO:0018456	GO:0003824	refined	GO:0019566;GO:0042732	GO:0008152	novel	GO:0005946	GO:0005946
YOR267C	refined	GO:0004709	GO:0004871; GO:0003824	refined	GO:0006468	GO:0008152	novel	GO:0005937;GO:0005946	GO:0005946; GO:0030483
YER052C	known	GO:0004072	GO:0003824	known	GO:0009090	GO:0008152	novel	GO:0005946	GO:0005946
YHL011C	known	GO:0004749	GO:0003824	known	GO:0006166;GO:0000162;GO:0000105;GO:0006189;GO:0006207	GO:0008152	novel	GO:0005946	GO:0005946
YIL177C	refined	GO:0004004	GO:0005488; GO:0003824	novel	GO:0006365	GO:0008151; GO:0008152	novel	GO:0005946	GO:0005946
YMR139W	known	GO:0004696	GO:0003824	known	GO:0006468	GO:0008152	novel	GO:0005946	GO:0005946
YBL068W	known	GO:0004749	GO:0003824	known	GO:0006166;GO:0000162;GO:0000105;GO:0006189;GO:0006207	GO:0008152	novel	GO:0005946	GO:0005946
YLL016W	known	GO:0005088	GO:0005488; GO:0030234	known	GO:0007265	GO:0007154	novel	GO:0005946	GO:0005946
YDR147W	known	GO:0004305;GO:0004103	GO:0003824	known	GO:0006646	GO:0008152	novel	GO:0005946	GO:0005946
YKL181W	known	GO:0004749	GO:0003824	known	GO:0006166;GO:0000162;GO:0000105;GO:0006189;GO:0006207	GO:0008152	novel	GO:0005946	GO:0005946
YOL061W	known	GO:0004749	GO:0003824	known	GO:0006166;GO:0000162;GO:0000105;GO:0006189;GO:0006207	GO:0008152	novel	GO:0005946	GO:0005946
YER099C	known	GO:0004749	GO:0003824	known	GO:0006166;GO:0000162;GO:0000105;GO:0006189;GO:0006207	GO:0008152	novel	GO:0005946	GO:0005946
YDR247W	refined	GO:0003825;GO:0004707;GO:0004709;GO:0004696;GO:0015071	GO:0004871; GO:0003824	known	GO:0006468	GO:0008152	novel	GO:0005946	GO:0005946
YPR048W							novel	GO:0005946	GO:0005946
YNL018C	novel	GO:0004016	GO:0003824
YNL034W	novel	GO:0004016	GO:0003824
YPR111W	refined	GO:0004709;GO:0004696;GO:0004708;GO:0008184;GO:0004813	GO:0004871; GO:0003824	known	GO:0006468	GO:0008152	novel	GO:0005854	GO:0005737
YHR102W	refined	GO:0004709	GO:0004871; GO:0003824	refined	GO:0006468	GO:0008152	novel	GO:0005854	GO:0005737
YLR315W							novel	GO:0005854	GO:0005737
YER043C	known	GO:0004013	GO:0003824	known	GO:0016259	GO:0008152	novel	GO:0005854;GO:0005732	GO:0005634; GO:0005737; GO:0030529
YLR024C	known	GO:0004842	GO:0003824	known	GO:0000209;GO:0006513	GO:0008152	novel	GO:0005854	GO:0005737
YFR038W	refined	GO:0004004	GO:0005488; GO:0003824	novel	GO:0006365	GO:0008151; GO:0008152	novel	GO:0005732	GO:0005634; GO:0030529
YKR010C	novel	GO:0000182	GO:0005488	known	GO:0006265	GO:0008151; GO:0008152
YPL150W	refined	GO:0004708	GO:0003824	novel	GO:0006468	GO:0008152
YPR106W	refined	GO:0004696	GO:0003824	novel	GO:0006468	GO:0008152	novel	GO:0005842;GO:0005732	GO:0005634; GO:0005737; GO:0030529
YKL168C	refined	GO:0004696;GO:0004708	GO:0003824	novel	GO:0006468	GO:0008152	novel	GO:0005937	GO:0030483
YKL199C	novel	GO:0004696	GO:0003824	novel	GO:0006468	GO:0008152	novel	GO:0005842;GO:0005732	GO:0005634; GO:0005737; GO:0030529
YML059C				novel	GO:0006468	GO:0008152
YDR122W	refined	GO:0004709;GO:0004696	GO:0004871; GO:0003824	novel	GO:0006468	GO:0008152	refined	GO:0005937	GO:0030483
YOL015W				novel	GO:0006468	GO:0008152
YGR052W	refined	GO:0004842;GO:0004708	GO:0003824	novel	GO:0006468	GO:0008152	refined	GO:0005680	GO:0000151; GO:0005634
YLR096W	refined	GO:0004707;GO:0004708	GO:0004871; GO:0003824	novel	GO:0006468	GO:0008152	refined	GO:0005788;GO:0005885;GO:0030015	GO:0005634; GO:0005737
YDR505C				novel	GO:0006468	GO:0008152
YGL179C	refined	GO:0004708	GO:0003824	novel	GO:0006468	GO:0008152	refined	GO:0005762;GO:0005732;GO:0005857;GO:0005669	GO:0005634; GO:0005737; GO:0030529; GO:0005938
YCR091W	refined	GO:0004708	GO:0003824	novel	GO:0006468	GO:0008152	novel	GO:0005952	GO:0005952
YPL236C	refined	GO:0004696	GO:0003824	novel	GO:0006468	GO:0008152
YJL043W				novel	GO:0006468	GO:0008152
YMR291W	refined	GO:0004696	GO:0003824	novel	GO:0006468	GO:0008152
YLR177W				novel	GO:0006468	GO:0008152
YOL036W				novel	GO:0007584;GO:0006468	GO:0008152; GO:0009605; GO:0007154
YNL040W	novel	GO:0003743	GO:0005488; GO:0045182	novel	GO:0006419	GO:0008152	refined	GO:0005885;GO:0005852	GO:0005737
YFL060C	known	GO:0000107	GO:0003824	known	GO:0009228;GO:0008614	GO:0008152	novel	GO:0000131	GO:0000131
YNL333W				known	GO:0009228;GO:0008614	GO:0008152	novel	GO:0000131	GO:0000131
YMR096W				known	GO:0009228;GO:0008614	GO:0008152	novel	GO:0000131	GO:0000131
YMR095C	known	GO:0000107	GO:0003824	known	GO:0009228;GO:0008614	GO:0008152	novel	GO:0000131	GO:0000131
YFL033C	refined	GO:0004707;GO:0004535;GO:0004682;GO:0004691;GO:0004708	GO:0005488; GO:0004871; GO:0003824	known	GO:0006468	GO:0008152	novel	GO:0005952	GO:0005952
YDL079C	known	GO:0004696	GO:0003824	known	GO:0006468	GO:0008152	novel	GO:0005952	GO:0005952
YJR151C	novel	GO:0005100	GO:0030234
YJR082C							novel	GO:0030530	GO:0005634; GO:0030529
YDR030C	novel	GO:0005053	GO:0005488; GO:0004871	refined	GO:0030490	GO:0008151; GO:0008152	refined	GO:0030015	GO:0005634
YNR028W	known	GO:0003755	GO:0003824	novel	GO:0006457	GO:0008152
YER048C	refined	GO:0003767	GO:0003754	novel	GO:0006457	GO:0008152
YLR008C				novel	GO:0006457	GO:0008152
YLL062C	known	GO:0008898	GO:0003824				novel	GO:0005732;GO:0005664	GO:0005634; GO:0030529; GO:0005694
YFL004W	novel	GO:0015114	GO:0005215
YJL012C	novel	GO:0015114	GO:0005215	refined	GO:0009409	GO:0006950; GO:0009605
YER072W	novel	GO:0015114	GO:0005215
YEL062W	novel	GO:0003743	GO:0005488; GO:0045182	known	GO:0015824;GO:0015840	GO:0008151	novel	GO:0005782	GO:0005737
YKL072W				novel	GO:0016575	GO:0008151; GO:0008152
YIL076W	novel	GO:0008060	GO:0030234	known	GO:0006901;GO:0006888	GO:0008151	known	GO:0030126	GO:0005737
YGL181W	novel	GO:0008060	GO:0030234	known	GO:0007624;GO:0006855	GO:0008151; GO:0007622; GO:0009605	refined	GO:0005842	GO:0005737; GO:0030529
YNL204C	novel	GO:0008060	GO:0030234	refined	GO:0006888	GO:0008151
YBL056W	known	GO:0015071	GO:0003824	known	GO:0000173;GO:0000079	GO:0008151; GO:0008152; GO:0007154	novel	GO:0005732	GO:0005634; GO:0030529
YCR087CA							novel	GO:0005732	GO:0005634; GO:0030529
YCR032W	novel	GO:0030515	GO:0005488	known	GO:0009268	GO:0008151; GO:0042592; GO:0009605	novel	GO:0005732	GO:0005634; GO:0030529
YDL213C	novel	GO:0030515	GO:0005488	known	GO:0009269	GO:0006950; GO:0009605	novel	GO:0005732	GO:0005634; GO:0030529
YCL031C	novel	GO:0030515	GO:0005488	known	GO:0000028;GO:0006365	GO:0008151; GO:0008152	novel	GO:0005732	GO:0005634; GO:0030529
YAR073W	known	GO:0003938	GO:0003824	known	GO:0006183	GO:0008152	novel	GO:0005732	GO:0005634; GO:0030529
YDR457W	known	GO:0004842	GO:0003824	known	GO:0000209;GO:0006513	GO:0008152	novel	GO:0005732	GO:0005634; GO:0030529
YGR090W	novel	GO:0000175	GO:0005488; GO:0003824	known	GO:0030490	GO:0008151; GO:0008152	novel	GO:0005732	GO:0005634; GO:0030529
YHR171W	known	GO:0008640	GO:0003824	refined	GO:0016925	GO:0008152	novel	GO:0005732	GO:0005634; GO:0030529
YDR026C							novel	GO:0005732	GO:0005634; GO:0030529
YLL034C	refined	GO:0004004	GO:0005488; GO:0003824	novel	GO:0042273	GO:0008151	novel	GO:0005732	GO:0005634; GO:0030529
YHR011W	known	GO:0004828	GO:0003824	known	GO:0007125;GO:0009060	GO:0008151; GO:0009653; GO:0008152	novel	GO:0005732	GO:0005634; GO:0030529
YBL004W	novel	GO:0030515	GO:0005488	known	GO:0030490	GO:0008151; GO:0008152	novel	GO:0005732	GO:0005634; GO:0030529
YDR299W	novel	GO:0030515	GO:0005488	known	GO:0006888	GO:0008151	novel	GO:0005732	GO:0005634; GO:0030529
YPL024W							novel	GO:0005732	GO:0005634; GO:0030529
YMR300C	known	GO:0004044	GO:0003824	refined	GO:0006038	GO:0008151; GO:0008152	novel	GO:0005732	GO:0005634; GO:0030529
YHL030W	novel	GO:0004682	GO:0003824	refined	GO:0006096;GO:0016579;GO:0000128;GO:0000715;GO:0006468;GO:0006356;GO:0006267;GO:0000193;GO:0009090;GO:0000173;GO:0007265;GO:0030490;GO:0000079	GO:0008151; GO:0040007; GO:0009719; GO:0009653; GO:0008152; GO:0006950; GO:0007154	novel	GO:0005732	GO:0005634; GO:0030529
YKL121W	novel	GO:0030515	GO:0005488				novel	GO:0005732	GO:0005634; GO:0030529
YLR413W							novel	GO:0005732	GO:0005634; GO:0030529
YNL175C	refined	GO:0030674;GO:0042134;GO:0030515;GO:0004004	GO:0005488; GO:0003824	novel	GO:0042273	GO:0008151	refined	GO:0005732	GO:0005634; GO:0030529
YLR449W	known	GO:0003755	GO:0003824	novel	GO:0042273	GO:0008151	refined	GO:0005732	GO:0005634; GO:0030529
YPR184W	known	GO:0004134;GO:0004135	GO:0003824	refined	GO:0000289;GO:0030503	GO:0008151; GO:0008152; GO:0042592	novel	GO:0030015	GO:0005634
YLR044C	known	GO:0004737	GO:0003824	known	GO:0019655	GO:0008152	novel	GO:0030015	GO:0005634
YNL288W	novel	GO:0000175	GO:0005488; GO:0003824	refined	GO:0000289	GO:0008152	refined	GO:0030015	GO:0005634
YGR134W	novel	GO:0000175	GO:0005488; GO:0003824	refined	GO:0000289	GO:0008152	refined	GO:0030015	GO:0005634
YGL195W	novel	GO:0000175	GO:0005488; GO:0003824	known	GO:0006448	GO:0008152	refined	GO:0005732	GO:0005634; GO:0030529
YDR203W							novel	GO:0000783	GO:0005634; GO:0005694
YNL013C							novel	GO:0000783	GO:0005634; GO:0005694
YER089C	known	GO:0015071	GO:0003824	known	GO:0000077;GO:0000173;GO:0000079	GO:0008151; GO:0009719; GO:0008152; GO:0006950; GO:0007154	novel	GO:0000783	GO:0005634; GO:0005694
YNR009W							novel	GO:0000783	GO:0005634; GO:0005694
YLR251W							novel	GO:0000783	GO:0005634; GO:0005694
YLR094C							novel	GO:0000783	GO:0005634; GO:0005694
YER101C	novel	GO:0004327	GO:0003824				refined	GO:0005842;GO:0005625;GO:0005637	GO:0005634; GO:0005625; GO:0005737; GO:0012505; GO:0030529
YPR180W	known	GO:0019948	GO:0003824	known	GO:0016925	GO:0008152	novel	GO:0005665	GO:0005634
YBR231C							novel	GO:0005665	GO:0005634
YNL265C	novel	GO:0003743	GO:0005488; GO:0045182				novel	GO:0005832	GO:0005737
YLR114C	novel	GO:0003743	GO:0005488; GO:0045182
YGR023W	novel	GO:0003743	GO:0005488; GO:0045182	refined	GO:0006607;GO:0006408;GO:0006999;GO:0007125;GO:0007118;GO:0006609;GO:0006610;GO:0006388;GO:0006407;GO:0006409;GO:0007119;GO:0006608;GO:0006888	GO:0008151; GO:0000003; GO:0009653; GO:0008152	known	GO:0005887	GO:0005886; GO:0016021
YKL204W	novel	GO:0003743	GO:0005488; GO:0045182	known	GO:0016478	GO:0008152	known	GO:0005845	GO:0005737
YFR009W	novel	GO:0003743	GO:0005488; GO:0045182	known	GO:0006448	GO:0008152	refined	GO:0008540	GO:0005634; GO:0005737
YML071C	novel	GO:0003743	GO:0005488; GO:0045182				known	GO:0017119	GO:0005737
YAR062W	novel	GO:0003743	GO:0005488; GO:0045182
YDR545W	novel	GO:0003743	GO:0005488; GO:0045182
YMR012W	novel	GO:0003743	GO:0005488; GO:0045182	refined	GO:0006448;GO:0006457;GO:0006468;GO:0000184	GO:0008152	known	GO:0005852	GO:0005737
YER126C	novel	GO:0003743	GO:0005488; GO:0045182	known	GO:0042273	GO:0008151	refined	GO:0005852	GO:0005737
YNL016W	novel	GO:0003743	GO:0005488; GO:0045182	known	GO:0000184	GO:0008152	known	GO:0030530	GO:0005634; GO:0030529
YOR054C	known	GO:0004633	GO:0003824	known	GO:0015937	GO:0008152	novel	GO:0000164	GO:0000164
YBR001C	known	GO:0004555	GO:0003824	known	GO:0005993	GO:0008152	novel	GO:0000164	GO:0000164
YDR017C	refined	GO:0003700;GO:0004555;GO:0008599	GO:0030528; GO:0005488; GO:0003824	refined	GO:0005993	GO:0008152	novel	GO:0000164	GO:0000164
YGL158W	refined	GO:0004707	GO:0004871; GO:0003824	known	GO:0006468	GO:0008152	novel	GO:0000164	GO:0000164
YDR001C	known	GO:0004555	GO:0003824	known	GO:0005993	GO:0008152	novel	GO:0000164	GO:0000164
YER129W	refined	GO:0004679	GO:0003824	known	GO:0006468	GO:0008152	novel	GO:0000164	GO:0000164
YOR265W	known	GO:0003767	GO:0003754	known	GO:0007025;GO:0007023	GO:0008151	novel	GO:0000164	GO:0000164
YPL032C				refined	GO:0006449;GO:0001308	GO:0007568; GO:0008151; GO:0016265; GO:0008152; GO:0040029; GO:0008219	novel	GO:0000164	GO:0000164
YDR436W	refined	GO:0008598	GO:0003824	known	GO:0006883	GO:0008151; GO:0042592	novel	GO:0000164	GO:0000164
YKR089C	novel	GO:0004806	GO:0003824
YOR081C	novel	GO:0004806	GO:0003824
YKL173W	known	GO:0004004	GO:0005488; GO:0003824	novel	GO:0000290	GO:0008152	known	GO:0005687;GO:0005688;GO:0005682	GO:0005634; GO:0030529
YER029C	refined	GO:0017070	GO:0005488	novel	GO:0000290;GO:0000282	GO:0008151; GO:0008152	refined	GO:0005685;GO:0000243	GO:0005634; GO:0030529
YOR159C	refined	GO:0000339;GO:0030620;GO:0016455;GO:0017070	GO:0030528; GO:0005488	novel	GO:0000290	GO:0008152	refined	GO:0000243	GO:0005634; GO:0030529
YEL070W	novel	GO:0046029	GO:0003824				novel	GO:0005842	GO:0005737; GO:0030529
YBR271W	novel	GO:0008112	GO:0003824
YJR129C	novel	GO:0008112	GO:0003824
YNL024C	novel	GO:0008112	GO:0003824
YCL050C	refined	GO:0004081	GO:0003824				novel	GO:0008541	GO:0005634; GO:0005737
YDR530C	known	GO:0004081	GO:0003824				novel	GO:0008541	GO:0005634; GO:0005737
YGR201C							novel	GO:0008540	GO:0005634; GO:0005737
YLR239C	refined	GO:0004406	GO:0003824	known	GO:0009249	GO:0008152	novel	GO:0008540;GO:0000329	GO:0005634; GO:0005737; GO:0005774
YLR046C	novel	GO:0004012	GO:0005488; GO:0005215; GO:0003824
YER185W	novel	GO:0004012	GO:0005488; GO:0005215; GO:0003824
YGR213C	novel	GO:0004012	GO:0005488; GO:0005215; GO:0003824				refined	GO:0005811	GO:0005737
YDL214C	refined	GO:0004708	GO:0003824	refined	GO:0006468	GO:0008152	novel	GO:0000329;GO:0000221	GO:0005737; GO:0005774
YDR063W							novel	GO:0000329;GO:0000221	GO:0005737; GO:0005774
YCR073C	known	GO:0004709	GO:0004871; GO:0003824	known	GO:0006468;GO:0000168	GO:0008152; GO:0007154	novel	GO:0000329;GO:0000221	GO:0005737; GO:0005774
YDR466W	refined	GO:0004708	GO:0003824				novel	GO:0000329;GO:0000221	GO:0005737; GO:0005774
YLR033W	novel	GO:0003899	GO:0003824	refined	GO:0046020;GO:0006367	GO:0008152; GO:0009605	known	GO:0016586	GO:0005634
YFR037C	novel	GO:0003899	GO:0003824	refined	GO:0006269;GO:0006268;GO:0006301	GO:0008151; GO:0009719; GO:0008152; GO:0006950	known	GO:0005679	GO:0005634
YNL308C	novel	GO:0003899	GO:0003824				refined	GO:0005656	GO:0005634
YMR165C	novel	GO:0003899	GO:0003824	known	GO:0009060	GO:0008152
YIL104C	novel	GO:0003899	GO:0003824	known	GO:0016074	GO:0008152
YDR005C	novel	GO:0003899	GO:0003824	known	GO:0016480	GO:0008152	refined	GO:0005666	GO:0005634
YFR011C	novel	GO:0003899	GO:0003824
YLR357W	novel	GO:0003899	GO:0003824	refined	GO:0016573;GO:0006367	GO:0008151; GO:0008152	known	GO:0005679	GO:0005634
YJL082W	novel	GO:0003899	GO:0003824
YPR032W	novel	GO:0003899	GO:0003824	known	GO:0006893	GO:0008151	refined	GO:0005666	GO:0005634
YDR060W	novel	GO:0003899	GO:0003824	known	GO:0000027	GO:0008151	refined	GO:0005732	GO:0005634; GO:0030529
YDL178W	known	GO:0004458	GO:0003824	novel	GO:0006089	GO:0008152	refined	GO:0005857	GO:0005737; GO:0005938
YDR051C	novel	GO:0004619	GO:0003824
YML046W	refined	GO:0004004	GO:0005488; GO:0003824	novel	GO:0000282	GO:0008151	known	GO:0005685;GO:0000243	GO:0005634; GO:0030529
YDL030W	refined	GO:0004004	GO:0005488; GO:0003824	novel	GO:0000282	GO:0008151	known	GO:0005686	GO:0005634; GO:0030529
YJL203W	refined	GO:0003743;GO:0004004	GO:0005488; GO:0045182; GO:0003824	novel	GO:0000282	GO:0008151	known	GO:0005686	GO:0005634; GO:0030529
YDR235W	refined	GO:0004004	GO:0005488; GO:0003824	novel	GO:0000282	GO:0008151	known	GO:0005685;GO:0000243	GO:0005634; GO:0030529
YBR076W							novel	GO:0005842	GO:0005737; GO:0030529
YOR387C							novel	GO:0005842	GO:0005737; GO:0030529
YPL229W							novel	GO:0005842	GO:0005737; GO:0030529
YAR028W							novel	GO:0005842	GO:0005737; GO:0030529
YCR004C							novel	GO:0005842	GO:0005737; GO:0030529
YJR091C	refined	GO:0003743	GO:0005488; GO:0045182	refined	GO:0040008;GO:0006378;GO:0016973;GO:0000028;GO:0042273;GO:0006379	GO:0008151; GO:0040007; GO:0008152	novel	GO:0005842	GO:0005737; GO:0030529
YLL065W							novel	GO:0005842	GO:0005737; GO:0030529
YFL047W	known	GO:0005100	GO:0030234	refined	GO:0007125;GO:0007118;GO:0007119;GO:0000750	GO:0008151; GO:0000746; GO:0000003; GO:0009653; GO:0009605; GO:0007154	novel	GO:0005842	GO:0005737; GO:0030529
YDL248W							novel	GO:0005842	GO:0005737; GO:0030529
YBL089W	refined	GO:0005088	GO:0005488; GO:0030234	refined	GO:0015817;GO:0006828	GO:0008151	novel	GO:0005842;GO:0005762	GO:0005737; GO:0030529
YBL059W							novel	GO:0005842	GO:0005737; GO:0030529
YIL074C	known	GO:0004617	GO:0003824	refined	GO:0006735;GO:0042183	GO:0008152	novel	GO:0005842	GO:0005737; GO:0030529
YAR030C							novel	GO:0005842	GO:0005737; GO:0030529
YHL043W				refined	GO:0016050	GO:0008151	novel	GO:0005842	GO:0005737; GO:0030529
YER081W	known	GO:0004617	GO:0003824	refined	GO:0006735;GO:0042183	GO:0008152	novel	GO:0005842	GO:0005737; GO:0030529
YAR029W							novel	GO:0005842	GO:0005737; GO:0030529
YDL168W	known	GO:0004327	GO:0003824	known	GO:0019649	GO:0008152	novel	GO:0005842	GO:0005737; GO:0030529
YNL336W							novel	GO:0005842	GO:0005737; GO:0030529
YLR459W	known	GO:0003923	GO:0003824	known	GO:0016255	GO:0008152	novel	GO:0005842	GO:0005737; GO:0030529
YPL109C							novel	GO:0005842	GO:0005737; GO:0030529
YNR071C	novel	GO:0045552	GO:0003824				novel	GO:0005842	GO:0005737; GO:0030529
YIL145C	known	GO:0004592	GO:0003824	known	GO:0015940	GO:0008152	novel	GO:0005762	GO:0005737; GO:0030529
YOR172W	known	GO:0003700	GO:0030528; GO:0005488	refined	GO:0009410	GO:0009605	novel	GO:0005762	GO:0005737; GO:0030529
YHL032C	known	GO:0004370	GO:0003824				novel	GO:0005832	GO:0005737
YBR019C	novel	GO:0045552	GO:0003824	known	GO:0006012	GO:0008152
YKL071W	novel	GO:0045552	GO:0003824
YDR277C							novel	GO:0016602	GO:0005634
YPR069C	known	GO:0004766	GO:0003824	known	GO:0015940;GO:0008295	GO:0008152	novel	GO:0016602	GO:0005634
YGR097W	refined	GO:0000217;GO:0004709;GO:0003680;GO:0004004	GO:0005488; GO:0004871; GO:0003824	refined	GO:0030433	GO:0008152	novel	GO:0005937	GO:0030483
YKL025C	known	GO:0004535	GO:0005488; GO:0003824	known	GO:0006301	GO:0009719; GO:0008152; GO:0006950	novel	GO:0005937	GO:0030483
YLR248W	refined	GO:0004707;GO:0004708	GO:0004871; GO:0003824	known	GO:0006468	GO:0008152	novel	GO:0005937	GO:0030483
YNR047W	refined	GO:0004709;GO:0004708	GO:0004871; GO:0003824	refined	GO:0006468	GO:0008152	novel	GO:0005937	GO:0030483
YOL045W	refined	GO:0004708	GO:0003824	known	GO:0006468	GO:0008152	novel	GO:0005937	GO:0030483
YPL026C	refined	GO:0004709	GO:0004871; GO:0003824	known	GO:0006468	GO:0008152	novel	GO:0005937	GO:0030483
YDR139C	refined	GO:0000211;GO:0003746;GO:0004842	GO:0008638; GO:0005488; GO:0045182; GO:0003824	known	GO:0019942	GO:0008152	novel	GO:0005937	GO:0030483
YKL116C	refined	GO:0004709	GO:0004871; GO:0003824	refined	GO:0006468	GO:0008152	novel	GO:0005937	GO:0030483
YPL141C	refined	GO:0004709	GO:0004871; GO:0003824				novel	GO:0005937	GO:0030483
YHR205W	refined	GO:0004709	GO:0004871; GO:0003824	known	GO:0006468;GO:0001324	GO:0007568; GO:0016265; GO:0008152; GO:0006950; GO:0009605; GO:0008219	novel	GO:0005937	GO:0030483
YDL166C	novel	GO:0004682	GO:0003824	known	GO:0030490	GO:0008151; GO:0008152	refined	GO:0005956	GO:0005956
YBL054W	novel	GO:0004682	GO:0003824
YPR040W	novel	GO:0004682	GO:0003824	refined	GO:0006808	GO:0008152	refined	GO:0005956;GO:0005669	GO:0005634; GO:0005956
YPL012W	novel	GO:0004682	GO:0003824	known	GO:0030490	GO:0008151; GO:0008152	refined	GO:0005732	GO:0005634; GO:0030529
YLR186W	novel	GO:0004682	GO:0003824	known	GO:0042274;GO:0030490	GO:0008151; GO:0008152	refined	GO:0005732	GO:0005634; GO:0030529
YIL151C	novel	GO:0004682	GO:0003824
YDL060W	novel	GO:0004682	GO:0003824	refined	GO:0030490	GO:0008151; GO:0008152	refined	GO:0005732	GO:0005634; GO:0030529
YJL070C	novel	GO:0003876	GO:0003824
YBR284W	novel	GO:0003876	GO:0003824
YDR444W	novel	GO:0030515	GO:0005488
YGL249W	novel	GO:0030515	GO:0005488	known	GO:0007130	GO:0008151	known	GO:0000795	GO:0005634; GO:0005694
YOR310C	novel	GO:0030515	GO:0005488	known	GO:0000154;GO:0006365;GO:0030490	GO:0008151; GO:0008152	known	GO:0005732	GO:0005634; GO:0030529
YOR059C	novel	GO:0030515	GO:0005488				known	GO:0005811	GO:0005737
YNL253W	novel	GO:0030515	GO:0005488	refined	GO:0030490	GO:0008151; GO:0008152	refined	GO:0000347	GO:0005634
YJR002W	novel	GO:0030515	GO:0005488	known	GO:0000154;GO:0006365;GO:0030490	GO:0008151; GO:0008152	known	GO:0005732	GO:0005634; GO:0030529
YBL106C	novel	GO:0030515	GO:0005488	known	GO:0006893	GO:0008151	refined	GO:0005857	GO:0005737; GO:0005938
YOR026W	novel	GO:0030515	GO:0005488	known	GO:0007094	GO:0008151	known	GO:0000778	GO:0005634; GO:0005694
YGL137W	novel	GO:0030515	GO:0005488	known	GO:0006890;GO:0006888	GO:0008151	known	GO:0030126	GO:0005737
YPL158C	novel	GO:0030515	GO:0005488
YLR336C	novel	GO:0030515	GO:0005488	known	GO:0018987	GO:0018987	refined	GO:0005732	GO:0005634; GO:0030529
YKL021C	novel	GO:0030515	GO:0005488	known	GO:0042273;GO:0019048	GO:0008151; GO:0019048; GO:0007154	refined	GO:0005732	GO:0005634; GO:0030529
YLR197W	novel	GO:0030515	GO:0005488	known	GO:0000154;GO:0006365;GO:0030490	GO:0008151; GO:0008152	known	GO:0005732	GO:0005634; GO:0030529
YLR149C	novel	GO:0030515	GO:0005488
YFR021W	novel	GO:0030515	GO:0005488	known	GO:0006624	GO:0008151; GO:0008152	refined	GO:0005732	GO:0005634; GO:0030529
YIR012W	novel	GO:0030515	GO:0005488	known	GO:0000027	GO:0008151	refined	GO:0005881	GO:0005737
YBR195C	novel	GO:0030515	GO:0005488	known	GO:0006334;GO:0007265	GO:0008151; GO:0008152; GO:0007154	known	GO:0005677;GO:0005678	GO:0005634
YGR212W	novel	GO:0004026	GO:0003824
YHR055C	known	GO:0005507	GO:0005488	known	GO:0046688	GO:0009605	refined	GO:0005887	GO:0005886; GO:0016021
YPR161C	refined	GO:0008143;GO:0016538;GO:0004696;GO:0004691;GO:0004004	GO:0005488; GO:0030234; GO:0003824	known	GO:0006468	GO:0008152	refined	GO:0000243	GO:0005634; GO:0030529
YDR395W	known	GO:0008320	GO:0005488; GO:0005215	refined	GO:0000114;GO:0006367	GO:0008151; GO:0008152	refined	GO:0005669;GO:0000143	GO:0005634; GO:0005737; GO:0005938
YEL064C	refined	GO:0005293;GO:0005290;GO:0000095;GO:0015173;GO:0000100;GO:0005288	GO:0005215	refined	GO:0015817;GO:0006828	GO:0008151	refined	GO:0005732	GO:0005634; GO:0030529
YPR156C	known	GO:0000297	GO:0005215	known	GO:0015846	GO:0008151	refined	GO:0005887	GO:0005886; GO:0016021
YOR003W				refined	GO:0007039	GO:0008152
YPR165W	known	GO:0003931	GO:0005488; GO:0003824	refined	GO:0006888	GO:0008151	known	GO:0000148;GO:0005937	GO:0005886; GO:0030483
YNR035C	refined	GO:0005200	GO:0005198	refined	GO:0000147	GO:0008151	known	GO:0005885	GO:0005737
YOR232W	refined	GO:0003743;GO:0015071	GO:0005488; GO:0045182; GO:0003824	known	GO:0006628	GO:0008151; GO:0008152	refined	GO:0005854;GO:0005851;GO:0005852	GO:0005737
YOR317W	known	GO:0004467	GO:0003824	refined	GO:0000038	GO:0008152	known	GO:0005811	GO:0005737
YGR162W	known	GO:0003743	GO:0005488; GO:0045182	refined	GO:0000154;GO:0006365	GO:0008151; GO:0008152	refined	GO:0005732;GO:0005851	GO:0005634; GO:0005737; GO:0030529
YDL066W	known	GO:0004450	GO:0003824	known	GO:0006102	GO:0008152	refined	GO:0005750	GO:0005740; GO:0005737; GO:0045275; GO:0019866
YGL070C	known	GO:0003899	GO:0003824	refined	GO:0006368	GO:0008152	known	GO:0005665	GO:0005634
YKL010C	known	GO:0004842	GO:0003824	known	GO:0000209;GO:0006513	GO:0008152	refined	GO:0005857;GO:0030127	GO:0005737; GO:0005938
YLR045C	known	GO:0005200	GO:0005198	known	GO:0000071	GO:0008151	refined	GO:0000778	GO:0005634; GO:0005694
YJL076W	known	GO:0000182	GO:0005488	known	GO:0000183;GO:0007000	GO:0008151; GO:0008152; GO:0040029	refined	GO:0000262;GO:0005732	GO:0005634; GO:0005737; GO:0009295; GO:0030529; GO:0005694
YEL009C	known	GO:0016563	GO:0030528	refined	GO:0046686	GO:0009605	refined	GO:0019773;GO:0019774	GO:0005634; GO:0005737
YDL202W	known	GO:0003735	GO:0005198	refined	GO:0000027;GO:0000002	GO:0008151	known	GO:0005762	GO:0005737; GO:0030529
YPR008W	refined	GO:0003706	GO:0030528	known	GO:0006367	GO:0008152
YDR213W	refined	GO:0003700	GO:0030528; GO:0005488				refined	GO:0016586	GO:0005634
YER054C	refined	GO:0008599	GO:0003824	refined	GO:0007094;GO:0009408;GO:0005979	GO:0008151; GO:0008152; GO:0006950; GO:0009605	known	GO:0000164	GO:0000164
YNL071W	known	GO:0004742	GO:0003824	refined	GO:0006099;GO:0006103;GO:0006086	GO:0008152	refined	GO:0005967	GO:0005737; GO:0045254
YDL113C	refined	GO:0008565	GO:0005215	refined	GO:0045053;GO:0000755;GO:0042147;GO:0008360	GO:0008151; GO:0000746; GO:0000003; GO:0006944; GO:0009653; GO:0008152
YDL116W	refined	GO:0030515	GO:0005488	known	GO:0006607;GO:0006408;GO:0006999;GO:0006609;GO:0006610;GO:0006998;GO:0006407;GO:0006409;GO:0006608	GO:0008151; GO:0008152	refined	GO:0030127	GO:0005737
YPR124W	known	GO:0015088	GO:0005215	known	GO:0015677	GO:0008151	refined	GO:0008540;GO:0005852	GO:0005634; GO:0005737
YDL045WA	known	GO:0003735	GO:0005198	refined	GO:0000028;GO:0006635	GO:0008151; GO:0008152	known	GO:0005763	GO:0005737; GO:0030529
YBR089CA	known	GO:0003682	GO:0005488				refined	GO:0005679	GO:0005634
YHR119W	known	GO:0018024	GO:0003824	known	GO:0016571;GO:0006348	GO:0008151; GO:0008152; GO:0040029	refined	GO:0000347;GO:0000131	GO:0005634; GO:0000131
YIL143C	refined	GO:0004004	GO:0005488; GO:0003824	known	GO:0000717;GO:0007070;GO:0006367	GO:0008151; GO:0009719; GO:0008152; GO:0006950	known	GO:0000112;GO:0005675	GO:0005634
YDR167W	refined	GO:0016455	GO:0030528	known	GO:0016573;GO:0000114;GO:0006367	GO:0008151; GO:0008152	known	GO:0000124;GO:0005669	GO:0005634
YMR225C	known	GO:0003735	GO:0005198	refined	GO:0000027;GO:0009060;GO:0000002	GO:0008151; GO:0008152	known	GO:0005762	GO:0005737; GO:0030529
YPL118W	known	GO:0003735	GO:0005198	refined	GO:0000028	GO:0008151	known	GO:0005763	GO:0005737; GO:0030529
YPR187W	known	GO:0003899	GO:0003824	refined	GO:0045955;GO:0007094;GO:0007121;GO:0045722;GO:0006012	GO:0008151; GO:0000003; GO:0008152	known	GO:0005665;GO:0005736;GO:0005666	GO:0005634
YGR178C				known	GO:0006378	GO:0008152	refined	GO:0000274;GO:0005756	GO:0045259; GO:0005740; GO:0005737; GO:0016021; GO:0019866
YPR086W	refined	GO:0003709;GO:0003743;GO:0016944	GO:0030528; GO:0005488; GO:0045182	known	GO:0006367	GO:0008152	refined	GO:0008023	GO:0005634
YOR230W	known	GO:0003714	GO:0030528; GO:0005488	refined	GO:0030490	GO:0008151; GO:0008152	refined	GO:0005732;GO:0000788	GO:0005634; GO:0030529; GO:0005694
YOL102C	known	GO:0000215	GO:0003824	known	GO:0006388	GO:0008152	refined	GO:0005637	GO:0005634; GO:0012505
YBR122C	known	GO:0003735	GO:0005198	refined	GO:0000027;GO:0009060;GO:0000002	GO:0008151; GO:0008152	known	GO:0005762	GO:0005737; GO:0030529
YFR019W	known	GO:0000285	GO:0003824	refined	GO:0006457	GO:0008152	refined	GO:0000124;GO:0005762;GO:0000131;GO:0005669;GO:0005852	GO:0005634; GO:0005737; GO:0030529; GO:0000131
YDR004W	refined	GO:0009387;GO:0000150	GO:0005488	known	GO:0000707;GO:0000730;GO:0000722;GO:0000727	GO:0008151; GO:0007530; GO:0009719; GO:0008152; GO:0006950	refined	GO:0005665	GO:0005634
YBR155W	refined	GO:0003755;GO:0004455	GO:0003824	known	GO:0006457	GO:0008152	refined	GO:0005842	GO:0005737; GO:0030529
YPL147W	refined	GO:0008559	GO:0005488; GO:0005215; GO:0003824				known	GO:0005779	GO:0005778; GO:0005737
YBR067C	known	GO:0005199	GO:0005198	refined	GO:0006888	GO:0008151	refined	GO:0005842	GO:0005737; GO:0030529
YNR043W	known	GO:0004163	GO:0003824	known	GO:0006696	GO:0008152	refined	GO:0005732	GO:0005634; GO:0030529
YLR083C							refined	GO:0000274;GO:0005756	GO:0045259; GO:0005740; GO:0005737; GO:0016021; GO:0019866
YNL209W	refined	GO:0003773	GO:0003754				known	GO:0005844	GO:0030529
YDR037W	known	GO:0004824	GO:0003824	known	GO:0006430	GO:0008152	refined	GO:0000932	GO:0005737
YKR055W	known	GO:0003931	GO:0005488; GO:0003824	refined	GO:0007266;GO:0006888;GO:0007265	GO:0008151; GO:0007154	refined	GO:0000131;GO:0005937	GO:0030483; GO:0000131
YCL008C	refined	GO:0004840	GO:0003824	refined	GO:0045116;GO:0000209;GO:0006513	GO:0008152
YEL065W	known	GO:0015344	GO:0005215	refined	GO:0006859;GO:0006012	GO:0008151; GO:0008152	refined	GO:0000220;GO:0005887;GO:0005736;GO:0005666	GO:0005634; GO:0005886; GO:0005737; GO:0016021; GO:0005774
YMR296C	known	GO:0004758	GO:0003824	refined	GO:0006878	GO:0008151; GO:0042592	known	GO:0005792;GO:0017059	GO:0005737; GO:0012505; GO:0005624
YNL025C	known	GO:0016538	GO:0030234; GO:0003824	refined	GO:0000079	GO:0008151	refined	GO:0000124	GO:0005634
YDR483W	known	GO:0000026	GO:0003824	known	GO:0000032;GO:0006491;GO:0006493	GO:0008151; GO:0008152	refined	GO:0005832;GO:0000148;GO:0000143	GO:0005886; GO:0005737; GO:0005938
YDR313C	known	GO:0004842	GO:0003824	refined	GO:0006896;GO:0006904;GO:0045053;GO:0006906	GO:0008151; GO:0008152	known	GO:0005770;GO:0000329	GO:0005737; GO:0005774
YKL007W	known	GO:0003782	GO:0005488	refined	GO:0007121	GO:0008151; GO:0000003	known	GO:0008290;GO:0005857	GO:0005737; GO:0005938
YDR443C	refined	GO:0016455	GO:0030528	refined	GO:0006096	GO:0008152	refined	GO:0005669	GO:0005634
YMR080C	refined	GO:0004003	GO:0005488; GO:0003824	known	GO:0006449;GO:0000184	GO:0008152	known	GO:0005844	GO:0030529
YGL092W	refined	GO:0005199;GO:0016565;GO:0000175;GO:0005485;GO:0003743;GO:0004105;GO:0016455;GO:0004709;GO:0004696;GO:0004895;GO:0003713;GO:0004708;GO:0017056;GO:0004633	GO:0030528; GO:0005488; GO:0045182; GO:0005215; GO:0003824; GO:0004871; GO:0005194; GO:0005198	known	GO:0006607;GO:0006408;GO:0006999;GO:0006609;GO:0006610;GO:0006388;GO:0006407;GO:0006409;GO:0006608	GO:0008151; GO:0008152	refined	GO:0030127	GO:0005737
YDL017W	refined	GO:0003688	GO:0005488	known	GO:0006468;GO:0006270	GO:0008151; GO:0008152	refined	GO:0005664	GO:0005634; GO:0005694
YNL218W	refined	GO:0004610	GO:0003824	refined	GO:0016074;GO:0006365;GO:0030433;GO:0006906	GO:0008151; GO:0008152	refined	GO:0000778	GO:0005634; GO:0005694
YEL063C	known	GO:0005293;GO:0005288	GO:0005215	refined	GO:0015817;GO:0006828;GO:0015801	GO:0008151	refined	GO:0005887	GO:0005886; GO:0016021
YGR222W	refined	GO:0008565;GO:0015095;GO:0004823;GO:0004004	GO:0005488; GO:0005215; GO:0003824	known	GO:0000372	GO:0008152	refined	GO:0042719	GO:0005737
YDR345C	known	GO:0005355;GO:0005353;GO:0015578	GO:0005215	refined	GO:0015846;GO:0007152;GO:0009636;GO:0015914;GO:0006817;GO:0006855	GO:0008151; GO:0009605	refined	GO:0005887	GO:0005886; GO:0016021
YOR323C	known	GO:0004350	GO:0003824	known	GO:0006561	GO:0008152	refined	GO:0000262;GO:0000113;GO:0000108	GO:0005634; GO:0005737; GO:0009295; GO:0005694
YLR303W	known	GO:0003961;GO:0004124	GO:0003824	refined	GO:0019346;GO:0006878;GO:0009086	GO:0008151; GO:0042592; GO:0008152
YER146W	refined	GO:0003735	GO:0005198	refined	GO:0000244;GO:0000290;GO:0006446	GO:0008152	refined	GO:0005762	GO:0005737; GO:0030529
YLR273C	refined	GO:0008599	GO:0003824	known	GO:0005979	GO:0008152	known	GO:0000164	GO:0000164
YNL186W	known	GO:0004843	GO:0003824	known	GO:0016579	GO:0008152	refined	GO:0005763	GO:0005737; GO:0030529
YPR110C	known	GO:0003899	GO:0003824	refined	GO:0030490	GO:0008151; GO:0008152	known	GO:0005736;GO:0005666	GO:0005634
YPL140C	known	GO:0004708	GO:0003824	known	GO:0006468	GO:0008152	refined	GO:0000932;GO:0005854;GO:0005843;GO:0005852	GO:0005737; GO:0030529
YNR016C	known	GO:0003989;GO:0004075	GO:0003824	known	GO:0006998	GO:0008151	refined	GO:0005666	GO:0005634
YCR034W	known	GO:0009922	GO:0003824	known	GO:0006899	GO:0008151	refined	GO:0000148;GO:0000143	GO:0005886; GO:0005737; GO:0005938
YER123W	known	GO:0004681	GO:0003824	known	GO:0006468	GO:0008152	refined	GO:0005952	GO:0005952
YDR392W	refined	GO:0003713	GO:0030528; GO:0005488	known	GO:0007125;GO:0016573	GO:0008151; GO:0009653; GO:0008152	known	GO:0000124	GO:0005634
YBL032W	refined	GO:0003743	GO:0005488; GO:0045182	known	GO:0007004;GO:0008298	GO:0008151; GO:0009719; GO:0008152; GO:0006950	refined	GO:0000783;GO:0005844	GO:0005634; GO:0030529; GO:0005694
YKR054C	refined	GO:0003743	GO:0005488; GO:0045182	known	GO:0000132;GO:0000070;GO:0000065;GO:0000022	GO:0008151	known	GO:0005881	GO:0005737
YML049C	known	GO:0030620	GO:0005488	refined	GO:0006446	GO:0008152	known	GO:0005686	GO:0005634; GO:0030529
YAL024C	refined	GO:0003746;GO:0005088	GO:0005488; GO:0045182; GO:0030234	refined	GO:0000147;GO:0007121;GO:0007089;GO:0007120;GO:0007265	GO:0008151; GO:0000003; GO:0007154	refined	GO:0019774	GO:0005634; GO:0005737
YDL108W	refined	GO:0016538;GO:0004709	GO:0030234; GO:0004871; GO:0003824	known	GO:0007070;GO:0006468;GO:0006367	GO:0008151; GO:0008152	known	GO:0005675	GO:0005634
YBL022C	known	GO:0004176	GO:0003824	known	GO:0009408	GO:0006950; GO:0009605	refined	GO:0005750	GO:0005740; GO:0005737; GO:0045275; GO:0019866
YMR240C	refined	GO:0004004	GO:0005488; GO:0003824	refined	GO:0000282	GO:0008151	known	GO:0005686	GO:0005634; GO:0030529
YPR052C	known	GO:0003682	GO:0005488				refined	GO:0005679	GO:0005634
YPL115C	known	GO:0005100	GO:0030234	known	GO:0007125;GO:0007118;GO:0007119	GO:0008151; GO:0000003; GO:0009653	refined	GO:0005732;GO:0005852	GO:0005634; GO:0005737; GO:0030529
YER151C	known	GO:0004843	GO:0003824	known	GO:0016579	GO:0008152	refined	GO:0005732;GO:0005851	GO:0005634; GO:0005737; GO:0030529
YIL046W	refined	GO:0004842	GO:0003824	refined	GO:0000070;GO:0006348;GO:0008054;GO:0000022	GO:0008151; GO:0008152; GO:0040029	known	GO:0019005	GO:0000151; GO:0005737
YDR243C	known	GO:0004004	GO:0005488; GO:0003824	known	GO:0000360	GO:0008152	refined	GO:0000243	GO:0005634; GO:0030529
YLR070C	known	GO:0046526	GO:0003824	refined	GO:0006627;GO:0019649	GO:0008151; GO:0008152
YPL228W	known	GO:0004651	GO:0003824	known	GO:0006370	GO:0008152	refined	GO:0008023	GO:0005634
YPR190C	known	GO:0003899	GO:0003824	refined	GO:0016480	GO:0008152	known	GO:0005666	GO:0005634
YGR041W				known	GO:0000282	GO:0008151	refined	GO:0000220;GO:0000159;GO:0030126	GO:0005737; GO:0005774; GO:0000159
YDR353W	known	GO:0004791	GO:0005215; GO:0003824; GO:0016209	known	GO:0030503	GO:0008151; GO:0042592	refined	GO:0046540;GO:0005782;GO:0005682	GO:0005634; GO:0005737; GO:0030529
YLR095C							refined	GO:0005679	GO:0005634
YML116W	known	GO:0015559	GO:0005215	known	GO:0006855	GO:0008151; GO:0009605	refined	GO:0005887	GO:0005886; GO:0016021
YHR019C	known	GO:0004816	GO:0003824	known	GO:0006421	GO:0008152	refined	GO:0005656;GO:0005852	GO:0005634; GO:0005737
YGL155W	refined	GO:0004663	GO:0003824	known	GO:0006874;GO:0018348	GO:0008151; GO:0008152; GO:0042592	refined	GO:0005965	GO:0005965
YKL214C	refined	GO:0008320;GO:0030364	GO:0005488; GO:0005215	known	GO:0016973	GO:0008151; GO:0008152	refined	GO:0000243	GO:0005634; GO:0030529
YKL011C				refined	GO:0000372	GO:0008152
YDL220C	refined	GO:0003755;GO:0003700;GO:0015071	GO:0030528; GO:0005488; GO:0003824	known	GO:0016233	GO:0008151; GO:0009719; GO:0006950	known	GO:0000783	GO:0005634; GO:0005694
YPL084W	refined	GO:0000217;GO:0005200;GO:0003680;GO:0003777	GO:0005488; GO:0005198; GO:0003774
YJR092W				known	GO:0007120;GO:0000282	GO:0008151; GO:0000003	refined	GO:0005762	GO:0005737; GO:0030529
YDR012W	known	GO:0003735	GO:0005198	refined	GO:0000027	GO:0008151	known	GO:0005842	GO:0005737; GO:0030529
YBR291C	known	GO:0005371	GO:0005215	known	GO:0006843	GO:0008151	refined	GO:0042719	GO:0005737
YOR113W	known	GO:0016563	GO:0030528				refined	GO:0000214;GO:0005637	GO:0005634; GO:0012505
YLR417W	known	GO:0016299	GO:0004871	known	GO:0045014;GO:0045053	GO:0008151; GO:0008152	refined	GO:0008023	GO:0005634
YLR078C	known	GO:0005485	GO:0005215	known	GO:0006888	GO:0008151	refined	GO:0030173	GO:0005737; GO:0012505; GO:0016021
YDR072C	refined	GO:0045140	GO:0003824	known	GO:0006676	GO:0008152
YER011W	known	GO:0005199	GO:0005198	refined	GO:0006888	GO:0008151	refined	GO:0005842	GO:0005737; GO:0030529
YDR258C	known	GO:0003773;GO:0004176	GO:0003754; GO:0003824	known	GO:0006457;GO:0000002;GO:0006628	GO:0008151; GO:0008152	refined	GO:0005745	GO:0005740; GO:0005737; GO:0019866
YGL162W	refined	GO:0004682	GO:0003824	known	GO:0015918	GO:0008151	refined	GO:0005956;GO:0000243	GO:0005634; GO:0030529; GO:0005956
YBR234C	known	GO:0005200	GO:0005198	refined	GO:0030490	GO:0008151; GO:0008152	known	GO:0005885	GO:0005737
YKL038W	known	GO:0003714;GO:0016563	GO:0030528; GO:0005488	refined	GO:0045955;GO:0046107;GO:0009410;GO:0019878	GO:0008151; GO:0008152; GO:0009605	refined	GO:0005762	GO:0005737; GO:0030529
YFL009W	known	GO:0004842	GO:0003824	refined	GO:0030490	GO:0008151; GO:0008152	refined	GO:0019005	GO:0000151; GO:0005737
YBR179C	refined	GO:0000213	GO:0005488; GO:0003824	known	GO:0008053	GO:0008151	refined	GO:0000145;GO:0000214;GO:0000143;GO:0005637	GO:0005634; GO:0005737; GO:0012505; GO:0005938
YGL147C	known	GO:0003735	GO:0005198	refined	GO:0000027	GO:0008151	known	GO:0005842	GO:0005737; GO:0030529
YDR217C	refined	GO:0004004;GO:0004708	GO:0005488; GO:0003824	known	GO:0000077	GO:0008151; GO:0009719; GO:0006950
YML015C	refined	GO:0003746;GO:0004825;GO:0003709;GO:0008320;GO:0016455;GO:0003700;GO:0003701;GO:0004832;GO:0003899;GO:0003713	GO:0030528; GO:0005488; GO:0045182; GO:0005215; GO:0003824	known	GO:0000114;GO:0006367	GO:0008151; GO:0008152	known	GO:0005669	GO:0005634
YJR126C				refined	GO:0007039	GO:0008152
YOR033C	known	GO:0017108	GO:0005488; GO:0003824	known	GO:0006298	GO:0008151; GO:0009719; GO:0008152; GO:0006950	refined	GO:0005842	GO:0005737; GO:0030529
YHR073W	known	GO:0008142	GO:0005488	refined	GO:0000706;GO:0042138;GO:0000722;GO:0000727;GO:0006303	GO:0008151; GO:0009719; GO:0008152; GO:0006950	refined	GO:0005732	GO:0005634; GO:0030529
YPR088C	refined	GO:0003984;GO:0046961;GO:0003893	GO:0005488; GO:0005215; GO:0003824				known	GO:0005786	GO:0005737
YER107C	refined	GO:0018024;GO:0030515	GO:0005488; GO:0003824	known	GO:0006607;GO:0006408;GO:0006999;GO:0006609;GO:0006610;GO:0006998;GO:0006407;GO:0006409;GO:0006608	GO:0008151; GO:0008152	refined	GO:0000329	GO:0005737; GO:0005774
YKL024C	known	GO:0004849	GO:0003824	refined	GO:0009213	GO:0008152
YKL170W	known	GO:0003735	GO:0005198	refined	GO:0000027	GO:0008151	known	GO:0005762	GO:0005737; GO:0030529
YLR006C	known	GO:0000156	GO:0030528; GO:0004871	known	GO:0042542	GO:0008152; GO:0006950; GO:0009605	refined	GO:0008540;GO:0000329;GO:0000221;GO:0005852	GO:0005634; GO:0005737; GO:0005774
YHR079C	refined	GO:0004708	GO:0003824	known	GO:0006020;GO:0006987;GO:0006468;GO:0006988	GO:0008152; GO:0006950; GO:0009605	refined	GO:0000131	GO:0000131
YEL030W	known	GO:0003773	GO:0003754	refined	GO:0006457	GO:0008152	refined	GO:0030126;GO:0005625	GO:0005625; GO:0005737
YIR034C	known	GO:0004754	GO:0003824	known	GO:0019878	GO:0008152	refined	GO:0000159	GO:0000159
YPL048W	known	GO:0003746	GO:0005488; GO:0045182	known	GO:0006448	GO:0008152	refined	GO:0005945;GO:0030126	GO:0005737
YIL159W	refined	GO:0003899	GO:0003824	known	GO:0007120	GO:0008151; GO:0000003	refined	GO:0000164	GO:0000164
YGL120C	known	GO:0004004	GO:0005488; GO:0003824	known	GO:0000391	GO:0008152	refined	GO:0005732	GO:0005634; GO:0030529
YBR008C	refined	GO:0005355;GO:0005353;GO:0015578	GO:0005215	known	GO:0009636	GO:0009605	known	GO:0005887	GO:0005886; GO:0016021
YGL116W	refined	GO:0003714;GO:0018024	GO:0030528; GO:0005488; GO:0003824	known	GO:0000070;GO:0000022;GO:0008054	GO:0008151; GO:0008152	known	GO:0005680	GO:0000151; GO:0005634
YER179W	refined	GO:0016455	GO:0030528	known	GO:0000709	GO:0008151; GO:0008152	refined	GO:0000124;GO:0005674;GO:0000131;GO:0005669;GO:0016514;GO:0005852;GO:0005679	GO:0005634; GO:0005737; GO:0000131
YJR047C	known	GO:0003743	GO:0005488; GO:0045182				refined	GO:0005763;GO:0005857;GO:0005823	GO:0005737; GO:0030529; GO:0005938
YMR001C	refined	GO:0004708	GO:0003824	known	GO:0006468	GO:0008152	refined	GO:0000788	GO:0005634; GO:0005694
YLR406C	known	GO:0003735	GO:0005198	refined	GO:0000027	GO:0008151	known	GO:0005842	GO:0005737; GO:0030529
YDR043C	refined	GO:0003700	GO:0030528; GO:0005488	known	GO:0007125;GO:0009268	GO:0008151; GO:0042592; GO:0009653; GO:0009605	refined	GO:0019005;GO:0000214;GO:0005637	GO:0005634; GO:0000151; GO:0005737; GO:0012505
YOR340C	known	GO:0003899	GO:0003824	refined	GO:0030490	GO:0008151; GO:0008152	known	GO:0005736	GO:0005634
YAL003W	known	GO:0003746	GO:0005488; GO:0045182				refined	GO:0005945;GO:0005842;GO:0000329;GO:0030126;GO:0005750;GO:0005857;GO:0000221;GO:0030127;GO:0005852	GO:0005740; GO:0005737; GO:0030529; GO:0005774; GO:0045275; GO:0005938; GO:0019866
YBL008W	known	GO:0003714	GO:0030528; GO:0005488	refined	GO:0030490	GO:0008151; GO:0008152	refined	GO:0005732	GO:0005634; GO:0030529
YPL049C	refined	GO:0003700;GO:0004004	GO:0030528; GO:0005488; GO:0003824	known	GO:0007125	GO:0008151; GO:0009653	refined	GO:0016514;GO:0005679	GO:0005634
YOR076C	refined	GO:0003746	GO:0005488; GO:0045182	refined	GO:0015819;GO:0006449;GO:0015809;GO:0006888	GO:0008151; GO:0008152	refined	GO:0000176;GO:0000177	GO:0005634; GO:0000178; GO:0005737
YNL219C	refined	GO:0000009	GO:0003824
YJL210W							refined	GO:0005842	GO:0005737; GO:0030529
YIL034C	known	GO:0003782	GO:0005488	refined	GO:0007121	GO:0008151; GO:0000003	known	GO:0008290;GO:0005857	GO:0005737; GO:0005938
YBL015W	known	GO:0003986	GO:0003824	refined	GO:0009060	GO:0008152	refined	GO:0005666	GO:0005634
YLR148W	refined	GO:0017112	GO:0005488; GO:0030234	known	GO:0006895;GO:0006904;GO:0042145;GO:0045324	GO:0008151; GO:0006944	known	GO:0000329;GO:0000306	GO:0005737; GO:0005774; GO:0019898
YAL054C	known	GO:0003987	GO:0003824	known	GO:0019654	GO:0008152	refined	GO:0000243	GO:0005634; GO:0030529
YMR119W	known	GO:0004842	GO:0003824				refined	GO:0005842	GO:0005737; GO:0030529
YDL160C	refined	GO:0000175	GO:0005488; GO:0003824	known	GO:0000184;GO:0000290	GO:0008152	known	GO:0000932	GO:0005737
YDL020C	refined	GO:0003700	GO:0030528; GO:0005488	refined	GO:0000316;GO:0007125;GO:0006882;GO:0000114	GO:0008151; GO:0042592; GO:0009653; GO:0008152	refined	GO:0000214;GO:0005637	GO:0005634; GO:0012505
YDR174W	known	GO:0003701	GO:0030528	refined	GO:0006347	GO:0008151; GO:0008152; GO:0040029	refined	GO:0005732	GO:0005634; GO:0030529
YGR231C							refined	GO:0005732	GO:0005634; GO:0030529
YGR034W	known	GO:0003735	GO:0005198	refined	GO:0000027	GO:0008151	known	GO:0005842	GO:0005737; GO:0030529
YNL021W	refined	GO:0000014;GO:0000739;GO:0004003	GO:0005488; GO:0003824	known	GO:0001308	GO:0007568; GO:0008151; GO:0008152; GO:0016265; GO:0040029; GO:0008219	refined	GO:0005662	GO:0005634
YIL018W	known	GO:0003735	GO:0005198	refined	GO:0000027;GO:0030490	GO:0008151; GO:0008152	known	GO:0005842	GO:0005737; GO:0030529
YML092C	refined	GO:0017136;GO:0045129	GO:0003824	refined	GO:0006696	GO:0008152	refined	GO:0019774	GO:0005634; GO:0005737
YGR040W	known	GO:0004707	GO:0004871; GO:0003824	known	GO:0006468;GO:0000750	GO:0000746; GO:0000003; GO:0008152; GO:0009605; GO:0007154	refined	GO:0005937	GO:0030483
YJR103W	known	GO:0003883	GO:0003824	refined	GO:0006241	GO:0008152	refined	GO:0000243	GO:0005634; GO:0030529
YGL210W	refined	GO:0003928	GO:0005488; GO:0003824	refined	GO:0006888	GO:0008151	refined	GO:0005770	GO:0005737
YOR191W	refined	GO:0009387	GO:0005488	refined	GO:0006365	GO:0008151; GO:0008152	refined	GO:0008023;GO:0016514;GO:0005679	GO:0005634
YDL243C	known	GO:0018456	GO:0003824	refined	GO:0019566;GO:0042732	GO:0008152
YLR293C	known	GO:0003929	GO:0005488; GO:0003824	refined	GO:0006888	GO:0008151	refined	GO:0005811	GO:0005737
YNR074C	refined	GO:0004148	GO:0005215; GO:0003824	known	GO:0000304	GO:0008152; GO:0006950; GO:0009605
YDR113C				known	GO:0016359	GO:0008151	refined	GO:0000131;GO:0005669;GO:0008023;GO:0005658	GO:0005634; GO:0000131
YML032C	known	GO:0000739	GO:0005488	known	GO:0000707;GO:0000730;GO:0000722;GO:0000727	GO:0008151; GO:0007530; GO:0009719; GO:0008152; GO:0006950	refined	GO:0005675;GO:0005662	GO:0005634
YDL247W	known	GO:0015581	GO:0005215; GO:0003824	refined	GO:0015846	GO:0008151	refined	GO:0005887	GO:0005886; GO:0016021
YFL028C	refined	GO:0000217;GO:0003680	GO:0005488	refined	GO:0015721;GO:0000070	GO:0008151	refined	GO:0000799	GO:0005634; GO:0005694
YGR279C	refined	GO:0004338	GO:0003824				refined	GO:0005674;GO:0009328;GO:0005852	GO:0005634; GO:0005737; GO:0009328
YMR257C	refined	GO:0004004	GO:0005488; GO:0003824	refined	GO:0009060	GO:0008152	refined	GO:0042719	GO:0005737
YKL122C	refined	GO:0003984;GO:0046961;GO:0003893	GO:0005488; GO:0005215; GO:0003824	refined	GO:0006617	GO:0008151; GO:0008152	known	GO:0005786	GO:0005737
YOL115W	refined	GO:0009982;GO:0016944	GO:0030528; GO:0003824	known	GO:0007076;GO:0006265	GO:0008151; GO:0008152	refined	GO:0030530;GO:0000329;GO:0005763	GO:0005634; GO:0005737; GO:0030529; GO:0005774
YGL240W	refined	GO:0004842	GO:0003824	known	GO:0000070;GO:0000022;GO:0008054	GO:0008151; GO:0008152	known	GO:0005680	GO:0000151; GO:0005634
YOR231W	known	GO:0004708	GO:0003824	known	GO:0006468	GO:0008152	refined	GO:0000778	GO:0005634; GO:0005694
YPR168W	known	GO:0016455	GO:0030528	refined	GO:0006096	GO:0008152	refined	GO:0005669	GO:0005634
YPL061W	refined	GO:0004029	GO:0003824	refined	GO:0006538	GO:0008152
YER174C	known	GO:0030508	GO:0003824	refined	GO:0030503	GO:0008151; GO:0042592	refined	GO:0008540;GO:0030127	GO:0005634; GO:0005737
YGR104C	known	GO:0016455	GO:0030528	refined	GO:0016573	GO:0008151; GO:0008152	refined	GO:0000124	GO:0005634
YDR402C	refined	GO:0008398	GO:0003824	known	GO:0007152	GO:0008151
YCL074W	refined	GO:0000175	GO:0005488; GO:0003824	known	GO:0006319	GO:0008152	known	GO:0000943	GO:0005634
YMR146C	known	GO:0003743	GO:0005488; GO:0045182	refined	GO:0030490	GO:0008151; GO:0008152	known	GO:0005852	GO:0005737
YGR241C	known	GO:0008093	GO:0005488	refined	GO:0000147;GO:0007121	GO:0008151; GO:0000003	known	GO:0005857	GO:0005737; GO:0005938
YPL198W	known	GO:0003735	GO:0005198	refined	GO:0030489;GO:0042273	GO:0008151; GO:0008152	known	GO:0005842	GO:0005737; GO:0030529
YGL062W	known	GO:0004736	GO:0003824	refined	GO:0019627;GO:0006808;GO:0006526;GO:0006998;GO:0009086	GO:0008151; GO:0008152	refined	GO:0005666	GO:0005634
YPR057W	refined	GO:0004004	GO:0005488; GO:0003824	refined	GO:0000070;GO:0000370	GO:0008151; GO:0008152	refined	GO:0000243	GO:0005634; GO:0030529
YNL311C	refined	GO:0004842	GO:0003824	refined	GO:0000069	GO:0008151	refined	GO:0019005	GO:0000151; GO:0005737
YDR156W	known	GO:0003899	GO:0003824	refined	GO:0030490	GO:0008151; GO:0008152	known	GO:0005736	GO:0005634
YJR113C	known	GO:0003735	GO:0005198	refined	GO:0009060	GO:0008152	known	GO:0005763	GO:0005737; GO:0030529
YLR337C	refined	GO:0004445	GO:0003824	known	GO:0007121	GO:0008151; GO:0000003	known	GO:0005857	GO:0005737; GO:0005938
YGL087C	known	GO:0004840	GO:0003824	refined	GO:0006513	GO:0008152	refined	GO:0005665;GO:0000159	GO:0005634; GO:0000159
YDR322W	known	GO:0003735	GO:0005198	refined	GO:0009060;GO:0000002	GO:0008151; GO:0008152	known	GO:0005762	GO:0005737; GO:0030529
YBR126C	known	GO:0003825	GO:0003824	refined	GO:0005992	GO:0008152	known	GO:0005946	GO:0005946
YJL081C	known	GO:0003682	GO:0005488	known	GO:0016573	GO:0008151; GO:0008152	refined	GO:0005679	GO:0005634
YKL142W	known	GO:0003735	GO:0005198				refined	GO:0005763	GO:0005737; GO:0030529
YGR076C	known	GO:0003735	GO:0005198	refined	GO:0009060;GO:0000002	GO:0008151; GO:0008152	known	GO:0005762	GO:0005737; GO:0030529
YDR429C	known	GO:0003743	GO:0005488; GO:0045182	refined	GO:0006561;GO:0040008;GO:0006378;GO:0000289;GO:0000184;GO:0006446;GO:0006379	GO:0040007; GO:0008152	known	GO:0005852	GO:0005737
YNR031C	known	GO:0004709	GO:0004871; GO:0003824	known	GO:0006468;GO:0000168	GO:0008152; GO:0007154	refined	GO:0008540;GO:0005852	GO:0005634; GO:0005737
YHR084W	known	GO:0003700	GO:0030528; GO:0005488	known	GO:0007125;GO:0007329	GO:0008151; GO:0009653; GO:0008152; GO:0009605	refined	GO:0000788	GO:0005634; GO:0005694
YDR463W	refined	GO:0016566;GO:0000213;GO:0016563	GO:0030528; GO:0005488; GO:0003824	known	GO:0006388	GO:0008152	refined	GO:0000214;GO:0005637	GO:0005634; GO:0012505
YLL010C	refined	GO:0019211	GO:0030234	refined	GO:0040008	GO:0040007
YDR328C	known	GO:0004842	GO:0003824	refined	GO:0000069	GO:0008151	known	GO:0019005	GO:0000151; GO:0005737
YNL188W	refined	GO:0005200	GO:0005198	known	GO:0007103	GO:0008151	known	GO:0005825	GO:0005737
YIL005W	known	GO:0003756	GO:0003824	known	GO:0006621	GO:0008151; GO:0008152	refined	GO:0000274;GO:0008023;GO:0005756	GO:0045259; GO:0005740; GO:0005634; GO:0005737; GO:0016021; GO:0019866
YPL237W	known	GO:0003743	GO:0005488; GO:0045182	refined	GO:0042256;GO:0006446	GO:0008151; GO:0008152	refined	GO:0005852	GO:0005737
YMR224C	refined	GO:0004709;GO:0008379	GO:0004871; GO:0003824	known	GO:0000706;GO:0042138;GO:0000727;GO:0006303	GO:0008151; GO:0009719; GO:0008152; GO:0006950	refined	GO:0000329;GO:0000221	GO:0005737; GO:0005774
YBR265W	refined	GO:0045703;GO:0004300;GO:0004848;GO:0003857	GO:0003824	known	GO:0006666	GO:0008152	refined	GO:0005946	GO:0005946
YMR172W	refined	GO:0016944	GO:0030528	refined	GO:0006444;GO:0006365;GO:0007266	GO:0008151; GO:0008152; GO:0007154	refined	GO:0000788	GO:0005634; GO:0005694
YOR337W	refined	GO:0003700;GO:0016563	GO:0030528; GO:0005488				refined	GO:0005762	GO:0005737; GO:0030529
YDL132W	known	GO:0004842	GO:0003824	refined	GO:0000335;GO:0030490	GO:0008151; GO:0008152	known	GO:0019005	GO:0000151; GO:0005737
YOR168W	known	GO:0004819	GO:0003824				refined	GO:0005854;GO:0005666	GO:0005634; GO:0005737
YNL002C	refined	GO:0008312;GO:0030515;GO:0008097;GO:0003899	GO:0005488; GO:0003824	known	GO:0030489;GO:0042273	GO:0008151; GO:0008152	refined	GO:0005732	GO:0005634; GO:0030529
YDR283C	refined	GO:0004709	GO:0004871; GO:0003824	known	GO:0006468;GO:0006446	GO:0008152	refined	GO:0000932	GO:0005737
YHR193C	refined	GO:0003743	GO:0005488; GO:0045182	known	GO:0006444	GO:0008152	known	GO:0005854	GO:0005737
YOR005C	known	GO:0003910	GO:0003824	known	GO:0006303	GO:0009719; GO:0008152; GO:0006950	refined	GO:0000788	GO:0005634; GO:0005694
YNL309W	known	GO:0016563	GO:0030528	refined	GO:0006607;GO:0006408;GO:0006999;GO:0007125;GO:0007118;GO:0006609;GO:0006610;GO:0006407;GO:0006388;GO:0006409;GO:0007119;GO:0006608;GO:0006888	GO:0008151; GO:0000003; GO:0009653; GO:0008152	refined	GO:0005664	GO:0005634; GO:0005694
YCR081W	known	GO:0016455	GO:0030528	refined	GO:0006096;GO:0006457	GO:0008152	refined	GO:0000131;GO:0005625;GO:0000015;GO:0005852	GO:0005625; GO:0005737; GO:0000131
YJL176C	refined	GO:0016565;GO:0003743;GO:0016455;GO:0000179;GO:0003713	GO:0030528; GO:0005488; GO:0045182; GO:0003824	refined	GO:0016573	GO:0008151; GO:0008152	known	GO:0016514;GO:0005679	GO:0005634
YLR453C	refined	GO:0004523	GO:0005488; GO:0003824	known	GO:0007004	GO:0008151; GO:0009719; GO:0006950	known	GO:0000783	GO:0005634; GO:0005694
YDR225W	refined	GO:0003756	GO:0003824	refined	GO:0006334	GO:0008151; GO:0008152	known	GO:0000788	GO:0005634; GO:0005694
YOR297C	known	GO:0008565	GO:0005215	refined	GO:0006121;GO:0006099	GO:0008152	known	GO:0042721	GO:0005740; GO:0005737; GO:0019866
YPR020W	refined	GO:0046933	GO:0005215	known	GO:0015986	GO:0008151; GO:0008152	refined	GO:0000274;GO:0005756	GO:0045259; GO:0005740; GO:0005737; GO:0016021; GO:0019866
YGL043W	known	GO:0008159	GO:0030528	known	GO:0006368	GO:0008152	refined	GO:0005665	GO:0005634
YJL056C	refined	GO:0003700	GO:0030528; GO:0005488	known	GO:0006882	GO:0008151; GO:0042592	refined	GO:0019005	GO:0000151; GO:0005737
YPR189W	known	GO:0030371	GO:0045182	refined	GO:0006457	GO:0008152	refined	GO:0000176	GO:0005634; GO:0000178
YGL135W	known	GO:0003735	GO:0005198	refined	GO:0000027	GO:0008151	known	GO:0005842	GO:0005737; GO:0030529
YLL039C	known	GO:0000211	GO:0008638	known	GO:0016579;GO:0000209;GO:0006513	GO:0008152	refined	GO:0019005	GO:0000151; GO:0005737
YJL155C	known	GO:0004331;GO:0003873	GO:0003824	refined	GO:0006096	GO:0008152	refined	GO:0005965;GO:0005625;GO:0000015	GO:0005625; GO:0005737; GO:0005965
YCR065W	refined	GO:0003700	GO:0030528; GO:0005488	known	GO:0006367	GO:0008152
YLR002C	known	GO:0003682	GO:0005488	known	GO:0006270	GO:0008151; GO:0008152	refined	GO:0005732	GO:0005634; GO:0030529
YNR048W	refined	GO:0008320	GO:0005488; GO:0005215
YOR388C	known	GO:0008863	GO:0003824	known	GO:0006735;GO:0042183	GO:0008152	refined	GO:0005665;GO:0005827;GO:0005881;GO:0005880;GO:0005762;GO:0030126;GO:0005828;GO:0005852	GO:0005634; GO:0005737; GO:0030529
YFL045C	known	GO:0004615	GO:0003824	refined	GO:0009213;GO:0000209;GO:0000722;GO:0000727;GO:0006513;GO:0000173;GO:0000079	GO:0008151; GO:0009719; GO:0008152; GO:0006950; GO:0007154	refined	GO:0000112;GO:0005732;GO:0005625;GO:0005675;GO:0030127	GO:0005634; GO:0005625; GO:0005737; GO:0030529
YDL134C	refined	GO:0004681;GO:0004365	GO:0003824	known	GO:0007094	GO:0008151	known	GO:0000159	GO:0000159
YGR204W	known	GO:0004329	GO:0003824	refined	GO:0000032;GO:0001718;GO:0009298;GO:0009090	GO:0008151; GO:0008152	refined	GO:0046540;GO:0005782;GO:0005682	GO:0005634; GO:0005737; GO:0030529
YBR216C				refined	GO:0007121;GO:0006628	GO:0008151; GO:0000003; GO:0008152
YNL020C	refined	GO:0004708	GO:0003824	known	GO:0000147;GO:0006468	GO:0008151; GO:0008152	known	GO:0005857	GO:0005737; GO:0005938
YJR016C	known	GO:0004160	GO:0003824				refined	GO:0000148;GO:0005937	GO:0005886; GO:0030483
YLR354C	known	GO:0004801	GO:0003824				refined	GO:0008541;GO:0005625	GO:0005634; GO:0005625; GO:0005737
YDR176W	refined	GO:0016455	GO:0030528	known	GO:0016573	GO:0008151; GO:0008152	known	GO:0000124	GO:0005634
YGR057C	known	GO:0008565	GO:0005215	known	GO:0006893	GO:0008151	refined	GO:0005666	GO:0005634
YDR074W	known	GO:0004805	GO:0003824	refined	GO:0005992	GO:0008152	known	GO:0005946	GO:0005946
YNL068C	known	GO:0003700	GO:0030528; GO:0005488	known	GO:0000116	GO:0008151; GO:0008152	refined	GO:0000788	GO:0005634; GO:0005694
YOL042W	refined	GO:0000175	GO:0005488; GO:0003824
YLR249W	known	GO:0003746	GO:0005488; GO:0045182	refined	GO:0006448	GO:0008152	refined	GO:0005852	GO:0005737
YBR263W	refined	GO:0004488;GO:0004477;GO:0004329	GO:0003824	refined	GO:0019346;GO:0006878;GO:0009086	GO:0008151; GO:0042592; GO:0008152	refined	GO:0005732	GO:0005634; GO:0030529
YOR046C	refined	GO:0004004	GO:0005488; GO:0003824	refined	GO:0006268;GO:0000027;GO:0006365	GO:0008151; GO:0008152	refined	GO:0005956;GO:0005732;GO:0000788;GO:0005852	GO:0005634; GO:0005737; GO:0030529; GO:0005956; GO:0005694
YNL139C	refined	GO:0016538;GO:0004004	GO:0005488; GO:0030234; GO:0003824	known	GO:0006368	GO:0008152	known	GO:0000347	GO:0005634
YHL024W	refined	GO:0003743	GO:0005488; GO:0045182	known	GO:0006279	GO:0008151; GO:0008152	refined	GO:0005685;GO:0000243	GO:0005634; GO:0030529
YLR109W	known	GO:0008379	GO:0003824	known	GO:0030503	GO:0008151; GO:0042592	refined	GO:0000159	GO:0000159
YOR032C	known	GO:0003700	GO:0030528; GO:0005488	refined	GO:0045821	GO:0008152
YKR059W	known	GO:0003743	GO:0005488; GO:0045182	refined	GO:0006365	GO:0008151; GO:0008152	refined	GO:0005732	GO:0005634; GO:0030529
YBR205W	refined	GO:0000026	GO:0003824	known	GO:0006493	GO:0008152	refined	GO:0005832;GO:0000148;GO:0000143	GO:0005886; GO:0005737; GO:0005938
YIR002C	refined	GO:0004682;GO:0004004	GO:0005488; GO:0003824	refined	GO:0006365	GO:0008151; GO:0008152	refined	GO:0005956	GO:0005956
YLR292C	known	GO:0008565	GO:0005215	refined	GO:0006457	GO:0008152
YLR288C				known	GO:0000077;GO:0006348	GO:0008151; GO:0009719; GO:0008152; GO:0006950; GO:0040029	refined	GO:0005887;GO:0000159;GO:0000788	GO:0005634; GO:0005886; GO:0016021; GO:0005694; GO:0000159
YPR065W	known	GO:0016566;GO:0008301	GO:0030528; GO:0005488	refined	GO:0006347;GO:0007125;GO:0000001;GO:0000183;GO:0016573;GO:0006348;GO:0000002;GO:0016575	GO:0008151; GO:0009653; GO:0008152; GO:0040029	refined	GO:0005679	GO:0005634
YLR216C	known	GO:0003755	GO:0003824	known	GO:0006457	GO:0008152	refined	GO:0009337;GO:0005945;GO:0000932;GO:0017102;GO:0005854;GO:0005782;GO:0005845;GO:0005852	GO:0005737; GO:0017102; GO:0009337
YDR046C	refined	GO:0005281;GO:0016597;GO:0005290;GO:0000102	GO:0005488; GO:0005215				refined	GO:0005887	GO:0005886; GO:0016021
YJL092W	refined	GO:0003689;GO:0004004	GO:0005488; GO:0003824	known	GO:0006303	GO:0009719; GO:0008152; GO:0006950	refined	GO:0005663	GO:0005634
YLR170C	known	GO:0030276	GO:0005488	refined	GO:0006896;GO:0006890;GO:0006888	GO:0008151	known	GO:0030121	GO:0005737
YOR138C							refined	GO:0000131;GO:0005937	GO:0030483; GO:0000131
Q0050				known	GO:0006315	GO:0008152	refined	GO:0005666	GO:0005634
YDR356W	known	GO:0005200	GO:0005198	refined	GO:0006999;GO:0000706;GO:0007118;GO:0000001;GO:0042138;GO:0000071;GO:0000011;GO:0000755;GO:0000722;GO:0000065;GO:0000727;GO:0008298;GO:0006407;GO:0007119;GO:0008360;GO:0007120;GO:0000092;GO:0006303	GO:0008151; GO:0000746; GO:0000003; GO:0006944; GO:0009719; GO:0009653; GO:0008152; GO:0006950	known	GO:0005822;GO:0005823	GO:0005737
YGR239C							refined	GO:0000347;GO:0005857	GO:0005634; GO:0005737; GO:0005938
YER031C	refined	GO:0003928	GO:0005488; GO:0003824	refined	GO:0007121;GO:0007266;GO:0006888;GO:0007265	GO:0008151; GO:0000003; GO:0007154	refined	GO:0005770	GO:0005737
YLR138W							refined	GO:0005732	GO:0005634; GO:0030529
YOR006C							refined	GO:0005664	GO:0005634; GO:0005694
YNL283C	refined	GO:0004895	GO:0004871; GO:0005194	known	GO:0009408;GO:0007266	GO:0006950; GO:0009605; GO:0007154
YER168C	known	GO:0004810	GO:0003824	refined	GO:0006096	GO:0008152	refined	GO:0005625;GO:0000015	GO:0005625; GO:0005737
YNL106C	known	GO:0004445	GO:0003824	refined	GO:0007121	GO:0008151; GO:0000003	known	GO:0005857	GO:0005737; GO:0005938
YNL286W	refined	GO:0008143;GO:0030364	GO:0005488				known	GO:0005686	GO:0005634; GO:0030529
YNL093W	known	GO:0003928	GO:0005488; GO:0003824	refined	GO:0006888	GO:0008151	known	GO:0005770	GO:0005737
YOL010W	known	GO:0003963	GO:0003824	refined	GO:0030490	GO:0008151; GO:0008152	refined	GO:0005732	GO:0005634; GO:0030529
YMR318C	known	GO:0008106	GO:0003824	refined	GO:0007004;GO:0045184;GO:0019649;GO:0006989;GO:0006388;GO:0000077;GO:0019650	GO:0008151; GO:0009719; GO:0008152; GO:0006950; GO:0009605	known	GO:0005625	GO:0005625
YGL078C	known	GO:0004004	GO:0005488; GO:0003824	known	GO:0000027;GO:0006365	GO:0008151; GO:0008152	refined	GO:0005732;GO:0005852	GO:0005634; GO:0005737; GO:0030529
YER142C	known	GO:0003905	GO:0005488; GO:0003824	known	GO:0006307	GO:0009719; GO:0008152; GO:0006950	refined	GO:0005666	GO:0005634
YDR425W	known	GO:0008565	GO:0005215	refined	GO:0007076;GO:0000070	GO:0008151	refined	GO:0005937	GO:0030483
YDR293C	refined	GO:0004843;GO:0003743	GO:0005488; GO:0045182; GO:0003824	refined	GO:0006448;GO:0006096;GO:0016259;GO:0006444;GO:0019722;GO:0006409;GO:0006628	GO:0008151; GO:0008152; GO:0007154	refined	GO:0000131;GO:0005732;GO:0005852	GO:0005634; GO:0005737; GO:0030529; GO:0000131
YNL099C	refined	GO:0004396	GO:0003824
YKL006W	known	GO:0003735	GO:0005198	refined	GO:0000027	GO:0008151	known	GO:0005842	GO:0005737; GO:0030529
YIL166C	refined	GO:0005355	GO:0005215				refined	GO:0005887	GO:0005886; GO:0016021
YDR097C	refined	GO:0000014;GO:0000739;GO:0004003	GO:0005488; GO:0003824	known	GO:0006298	GO:0008151; GO:0009719; GO:0008152; GO:0006950	refined	GO:0005675;GO:0005662	GO:0005634
YLR185W	known	GO:0003735	GO:0005198	refined	GO:0000027	GO:0008151	known	GO:0005842	GO:0005737; GO:0030529
YJL066C							refined	GO:0005742	GO:0005740; GO:0005737; GO:0019867
YPL254W	refined	GO:0003899	GO:0003824	known	GO:0016573	GO:0008151; GO:0008152	known	GO:0000124	GO:0005634
YHR041C	known	GO:0016455	GO:0030528	refined	GO:0000244	GO:0008152	refined	GO:0000243	GO:0005634; GO:0030529
YGR096W	refined	GO:0005471;GO:0005371	GO:0005215				refined	GO:0005674;GO:0009328;GO:0005832;GO:0005887;GO:0042719;GO:0005756	GO:0045259; GO:0005740; GO:0005634; GO:0005886; GO:0005737; GO:0016021; GO:0019866; GO:0009328
YJL008C	refined	GO:0003773;GO:0005485;GO:0000217;GO:0003735;GO:0004832;GO:0003680	GO:0005488; GO:0005215; GO:0003754; GO:0003824; GO:0005198	known	GO:0006457	GO:0008152	refined	GO:0005885	GO:0005737
YBR115C	known	GO:0004043	GO:0003824	known	GO:0019878	GO:0008152	refined	GO:0005782	GO:0005737
YHR086W	refined	GO:0003714;GO:0042134;GO:0016455;GO:0030515	GO:0030528; GO:0005488	known	GO:0006376	GO:0008152	known	GO:0005685;GO:0000243	GO:0005634; GO:0030529
YFL003C	refined	GO:0030620	GO:0005488	refined	GO:0006298	GO:0008151; GO:0009719; GO:0008152; GO:0006950	refined	GO:0005685;GO:0000243	GO:0005634; GO:0030529
YHR094C	known	GO:0005355;GO:0005353;GO:0005354;GO:0015578	GO:0005215	refined	GO:0015846	GO:0008151	refined	GO:0005887	GO:0005886; GO:0016021
YOL120C	known	GO:0003735	GO:0005198	refined	GO:0000027	GO:0008151	known	GO:0005842	GO:0005737; GO:0030529
YOR125C							refined	GO:0005750	GO:0005740; GO:0005737; GO:0045275; GO:0019866
YPR029C	known	GO:0030276	GO:0005488	refined	GO:0006888	GO:0008151	known	GO:0030121	GO:0005737
YNL318C	known	GO:0005354	GO:0005215				refined	GO:0005887	GO:0005886; GO:0016021
YNL298W	refined	GO:0004707	GO:0004871; GO:0003824	known	GO:0007118;GO:0006468;GO:0007266	GO:0008151; GO:0000003; GO:0008152; GO:0007154	known	GO:0000143	GO:0005737; GO:0005938
YPL134C	refined	GO:0005471	GO:0005215				refined	GO:0042719	GO:0005737
YCL067C	known	GO:0003714	GO:0030528; GO:0005488	known	GO:0007535;GO:0007532	GO:0007530; GO:0008152	refined	GO:0005666	GO:0005634
YNL217W	refined	GO:0003755;GO:0003763;GO:0003773;GO:0019829;GO:0016424;GO:0004365	GO:0005488; GO:0005215; GO:0003754; GO:0003824
YGR143W	refined	GO:0003743;GO:0016455	GO:0030528; GO:0005488; GO:0045182	known	GO:0006078	GO:0008152	refined	GO:0030008	GO:0005737
YNR026C	refined	GO:0030515	GO:0005488	known	GO:0030433;GO:0006888	GO:0008151; GO:0008152	known	GO:0030176;GO:0000299	GO:0005737; GO:0012505; GO:0016021; GO:0005624
YOR261C	refined	GO:0008320	GO:0005488; GO:0005215	refined	GO:0006545;GO:0006567	GO:0008152	known	GO:0008541	GO:0005634; GO:0005737
YMR316W				known	GO:0007125	GO:0008151; GO:0009653	refined	GO:0030134	GO:0005737
YLR191W	refined	GO:0000146	GO:0003774	refined	GO:0007121	GO:0008151; GO:0000003
YCR027C	known	GO:0008619	GO:0005488; GO:0003824	known	GO:0015819;GO:0015809	GO:0008151	refined	GO:0000131;GO:0005843	GO:0005737; GO:0030529; GO:0000131
YER125W	known	GO:0004842	GO:0003824	known	GO:0000209;GO:0006513	GO:0008152	refined	GO:0005665	GO:0005634
YOR302W				known	GO:0006417	GO:0008152	refined	GO:0005956	GO:0005956
YMR263W	refined	GO:0016565;GO:0016455	GO:0030528	known	GO:0006347;GO:0000183;GO:0006348	GO:0008151; GO:0008152; GO:0040029	refined	GO:0000788;GO:0005679	GO:0005634; GO:0005694
YLL018C	known	GO:0004815	GO:0003824	refined	GO:0006430;GO:0006421;GO:0006409	GO:0008151; GO:0008152	refined	GO:0005945;GO:0017102;GO:0005946;GO:0005852	GO:0005946; GO:0005737; GO:0017102
YDR192C	refined	GO:0016565;GO:0000175;GO:0005485;GO:0016455;GO:0019789;GO:0004895;GO:0003713;GO:0004004;GO:0004633	GO:0030528; GO:0005488; GO:0005215; GO:0004871; GO:0003824; GO:0005194	known	GO:0006607;GO:0006408;GO:0006999;GO:0006609;GO:0006610;GO:0006407;GO:0006409;GO:0006608	GO:0008151; GO:0008152	refined	GO:0005732	GO:0005634; GO:0030529
YJR132W	known	GO:0008320	GO:0005488; GO:0005215	refined	GO:0009396	GO:0008152	refined	GO:0000176;GO:0000177;GO:0000159	GO:0005634; GO:0000178; GO:0005737; GO:0000159
YKL127W	known	GO:0004614	GO:0003824	known	GO:0006008;GO:0006010	GO:0008152	refined	GO:0008540;GO:0005946;GO:0030015;GO:0000143	GO:0005946; GO:0005634; GO:0005737; GO:0005938
YER021W	refined	GO:0003899	GO:0003824	refined	GO:0000715	GO:0009719; GO:0008152; GO:0006950	refined	GO:0019774;GO:0005666	GO:0005634; GO:0005737
YDR382W	known	GO:0003735	GO:0005198	refined	GO:0000027	GO:0008151	known	GO:0005842	GO:0005737; GO:0030529
YDR237W	known	GO:0003735	GO:0005198	refined	GO:0006896	GO:0008151	known	GO:0005762	GO:0005737; GO:0030529
YPR024W	known	GO:0004176	GO:0003824				refined	GO:0005745	GO:0005740; GO:0005737; GO:0019866
YLR259C	known	GO:0003773	GO:0003754	known	GO:0006457;GO:0006628	GO:0008151; GO:0008152	refined	GO:0005885;GO:0005732	GO:0005634; GO:0005737; GO:0030529
YOR229W	known	GO:0003714	GO:0030528; GO:0005488	refined	GO:0006348	GO:0008151; GO:0008152; GO:0040029	refined	GO:0000788	GO:0005634; GO:0005694
YDL154W				refined	GO:0006298	GO:0008151; GO:0009719; GO:0008152; GO:0006950	refined	GO:0005685;GO:0000243	GO:0005634; GO:0030529
YKL073W	refined	GO:0003773;GO:0004455;GO:0003908	GO:0005488; GO:0003824; GO:0003754	refined	GO:0007118;GO:0000001;GO:0000011;GO:0000755;GO:0006457;GO:0007119;GO:0008360;GO:0006628	GO:0008151; GO:0000746; GO:0000003; GO:0006944; GO:0009653; GO:0008152	known	GO:0005788	GO:0005737
YPL042C	refined	GO:0016455	GO:0030528	known	GO:0006468	GO:0008152	refined	GO:0000124;GO:0000131;GO:0005852	GO:0005634; GO:0005737; GO:0000131
YJL133W	refined	GO:0000227;GO:0015228;GO:0015095;GO:0004823;GO:0000064;GO:0005371;GO:0015230;GO:0008271	GO:0005215; GO:0003824	refined	GO:0006854	GO:0008151	refined	GO:0042719	GO:0005737
YBL036C	known	GO:0008784;GO:0030170	GO:0005488; GO:0003824	refined	GO:0009213	GO:0008152	refined	GO:0000329	GO:0005737; GO:0005774
YJR004C	known	GO:0004895	GO:0004871; GO:0005194	known	GO:0000752	GO:0000746; GO:0000003; GO:0009605; GO:0007154	refined	GO:0005576	GO:0005576
YNL069C	known	GO:0003735	GO:0005198	refined	GO:0000027	GO:0008151	known	GO:0005842	GO:0005737; GO:0030529
YER022W	known	GO:0016455	GO:0030528	refined	GO:0016573	GO:0008151; GO:0008152	refined	GO:0000124	GO:0005634
YIL118W	known	GO:0003931	GO:0005488; GO:0003824	refined	GO:0006888	GO:0008151	refined	GO:0005945;GO:0005854;GO:0005843;GO:0005946	GO:0005946; GO:0005737; GO:0030529
YLR133W	known	GO:0004103	GO:0003824	refined	GO:0006334	GO:0008151; GO:0008152	refined	GO:0005946	GO:0005946
YKL217W	known	GO:0015129	GO:0005215	known	GO:0015727	GO:0008151	refined	GO:0005887	GO:0005886; GO:0016021
YMR189W	known	GO:0004375	GO:0003824	refined	GO:0006574;GO:0006564;GO:0006546;GO:0006552;GO:0006086;GO:0006550	GO:0008152	refined	GO:0005967	GO:0005737; GO:0045254
YPL036W	known	GO:0008553	GO:0005488; GO:0005215; GO:0003824	refined	GO:0006814;GO:0006874	GO:0008151; GO:0042592	refined	GO:0005686;GO:0000164;GO:0005736;GO:0030126;GO:0005946;GO:0030015	GO:0005946; GO:0005634; GO:0005737; GO:0030529; GO:0000164
YCL029C	refined	GO:0003777	GO:0005488; GO:0003774	known	GO:0000092	GO:0008151	refined	GO:0005880	GO:0005737
YDR172W	refined	GO:0003746;GO:0016149	GO:0005488; GO:0045182	refined	GO:0006888	GO:0008151	refined	GO:0000131;GO:0042721;GO:0005852	GO:0005740; GO:0005737; GO:0000131; GO:0019866
YDL230W				refined	GO:0000173;GO:0000750	GO:0000003; GO:0000746; GO:0008152; GO:0009605; GO:0007154
YBL038W	known	GO:0000048;GO:0003735	GO:0003824; GO:0005198	refined	GO:0009060	GO:0008152	known	GO:0005762	GO:0005737; GO:0030529
YLR061W	known	GO:0003735	GO:0005198	refined	GO:0000027	GO:0008151	known	GO:0005842	GO:0005737; GO:0030529
YJL005W	known	GO:0004016	GO:0003824	known	GO:0007265	GO:0007154	refined	GO:0005762	GO:0005737; GO:0030529
YAR050W	refined	GO:0016565;GO:0003743;GO:0003713	GO:0030528; GO:0005488; GO:0045182	known	GO:0000128	GO:0007154	refined	GO:0005732	GO:0005634; GO:0030529
YCR028CA	refined	GO:0015228;GO:0000064;GO:0005371;GO:0004449;GO:0015230	GO:0005215; GO:0003824	known	GO:0000002	GO:0008151	refined	GO:0000262	GO:0005737; GO:0009295; GO:0005694
YLR262C	refined	GO:0003928	GO:0005488; GO:0003824	known	GO:0042147	GO:0008151	refined	GO:0005770;GO:0005625;GO:0000143	GO:0005625; GO:0005737; GO:0005938
YDR386W	refined	GO:0000211;GO:0004825;GO:0008312;GO:0008097;GO:0003713	GO:0030528; GO:0008638; GO:0005488; GO:0003824				refined	GO:0000788	GO:0005634; GO:0005694
YGR065C	known	GO:0015225	GO:0005215	known	GO:0015878	GO:0008151	refined	GO:0005887	GO:0005886; GO:0016021
YFR010W	known	GO:0004843	GO:0003824	known	GO:0016579	GO:0008152	refined	GO:0019774	GO:0005634; GO:0005737
YOR260W	known	GO:0003743	GO:0005488; GO:0045182	refined	GO:0006561;GO:0000032;GO:0009298;GO:0005998	GO:0008151; GO:0008152	known	GO:0005851	GO:0005737
YGL251C	refined	GO:0004004	GO:0005488; GO:0003824	known	GO:0006268	GO:0008151; GO:0008152	refined	GO:0005669;GO:0005625;GO:0030015;GO:0000015	GO:0005634; GO:0005625; GO:0005737
YOR374W	known	GO:0004029	GO:0003824	refined	GO:0006538	GO:0008152
YKR028W	refined	GO:0003743;GO:0016563	GO:0030528; GO:0005488; GO:0045182	refined	GO:0000184	GO:0008152	refined	GO:0000932;GO:0016602;GO:0005887;GO:0005762;GO:0005885;GO:0005857;GO:0000274;GO:0000788;GO:0005682;GO:0005756	GO:0045259; GO:0005740; GO:0005634; GO:0005886; GO:0005737; GO:0016021; GO:0030529; GO:0005694; GO:0005938; GO:0019866
YIR021W	refined	GO:0015095;GO:0004823	GO:0005215; GO:0003824	known	GO:0000372	GO:0008152	refined	GO:0042719	GO:0005737
YBL088C	refined	GO:0016303	GO:0003824	known	GO:0007004	GO:0008151; GO:0009719; GO:0006950	refined	GO:0008540;GO:0005852	GO:0005634; GO:0005737
YPR103W	refined	GO:0004365	GO:0003824	refined	GO:0030490	GO:0008151; GO:0008152	known	GO:0019774	GO:0005634; GO:0005737
YDL245C	known	GO:0005355;GO:0005353;GO:0015578	GO:0005215				refined	GO:0005887	GO:0005886; GO:0016021
YJL102W	known	GO:0003746	GO:0005488; GO:0045182	refined	GO:0006888	GO:0008151	refined	GO:0005669	GO:0005634
YCR028C	known	GO:0015233	GO:0005215	known	GO:0015887	GO:0008151	refined	GO:0005887	GO:0005886; GO:0016021
YGL171W	known	GO:0004004	GO:0005488; GO:0003824	known	GO:0006365	GO:0008151; GO:0008152	refined	GO:0005732	GO:0005634; GO:0030529
YMR056C	known	GO:0005471	GO:0005215	known	GO:0006854	GO:0008151	refined	GO:0005756	GO:0045259; GO:0005740; GO:0005737; GO:0016021; GO:0019866
YOR373W	known	GO:0005200	GO:0005198	refined	GO:0007024;GO:0045053;GO:0000289;GO:0000266;GO:0007103;GO:0007265;GO:0007023	GO:0008151; GO:0008152; GO:0007154	refined	GO:0000778;GO:0005823	GO:0005634; GO:0005737; GO:0005694
YAR035W	known	GO:0004092	GO:0003824	known	GO:0009437	GO:0008152	refined	GO:0000220;GO:0000778	GO:0005634; GO:0005737; GO:0005694; GO:0005774
YJL034W	known	GO:0003773	GO:0003754	refined	GO:0006457	GO:0008152	known	GO:0005788	GO:0005737
YBR081C	refined	GO:0016455	GO:0030528	known	GO:0016573	GO:0008151; GO:0008152	known	GO:0000124	GO:0005634
YDR034C	known	GO:0016563	GO:0030528	known	GO:0019878	GO:0008152	refined	GO:0005762	GO:0005737; GO:0030529
YAR002CA				known	GO:0006888	GO:0008151	refined	GO:0030127	GO:0005737
YBR173C	known	GO:0008538	GO:0030234	refined	GO:0030490	GO:0008151; GO:0008152	refined	GO:0019773;GO:0019774	GO:0005634; GO:0005737
YOL162W	refined	GO:0015233;GO:0015124	GO:0005215
YAL051W	known	GO:0016563	GO:0030528	refined	GO:0045955;GO:0007094;GO:0042061;GO:0045722;GO:0006012	GO:0008151; GO:0008152	refined	GO:0016586	GO:0005634
YLR234W	known	GO:0003917	GO:0003824	known	GO:0007004	GO:0008151; GO:0009719; GO:0006950	refined	GO:0000262;GO:0000113;GO:0000108	GO:0005634; GO:0005737; GO:0009295; GO:0005694
YKL180W	known	GO:0003735	GO:0005198	refined	GO:0000027	GO:0008151	known	GO:0005842	GO:0005737; GO:0030529
YER112W	refined	GO:0004004	GO:0005488; GO:0003824	refined	GO:0000244;GO:0000290	GO:0008152	refined	GO:0000243	GO:0005634; GO:0030529
YLR174W	known	GO:0004450	GO:0003824	known	GO:0006102	GO:0008152	refined	GO:0008540	GO:0005634; GO:0005737
YML123C	refined	GO:0005355	GO:0005215	known	GO:0006817	GO:0008151	known	GO:0005887	GO:0005886; GO:0016021
YBR191W	known	GO:0003735	GO:0005198	refined	GO:0000027	GO:0008151	known	GO:0005842	GO:0005737; GO:0030529
YDL232W	known	GO:0004579;GO:0030674	GO:0005488; GO:0003824	refined	GO:0018279	GO:0008152	refined	GO:0008250	GO:0005737; GO:0012505
YKR092C	refined	GO:0000175	GO:0005488; GO:0003824	refined	GO:0000289;GO:0007121	GO:0008151; GO:0000003; GO:0008152	refined	GO:0005732	GO:0005634; GO:0030529
YIL156W	known	GO:0004843	GO:0003824	known	GO:0016579	GO:0008152	refined	GO:0000932;GO:0000131;GO:0005843;GO:0008540;GO:0005937;GO:0005946;GO:0005680;GO:0030015;GO:0000143;GO:0000141;GO:0005852	GO:0005946; GO:0000151; GO:0005634; GO:0005737; GO:0030483; GO:0030529; GO:0000131; GO:0005938
YEL069C	known	GO:0005355;GO:0005353;GO:0015578	GO:0005215	refined	GO:0015846	GO:0008151	refined	GO:0005736;GO:0005666	GO:0005634
YPL046C	refined	GO:0000211	GO:0008638	known	GO:0006368	GO:0008152	known	GO:0008023	GO:0005634
YDL122W	known	GO:0004843	GO:0003824	known	GO:0016579	GO:0008152	refined	GO:0000932;GO:0000131;GO:0005843;GO:0008540;GO:0005937;GO:0005946;GO:0005680;GO:0030015;GO:0000143;GO:0000141;GO:0005852	GO:0005946; GO:0000151; GO:0005634; GO:0005737; GO:0030483; GO:0030529; GO:0000131; GO:0005938
YBR218C	known	GO:0004736	GO:0003824	refined	GO:0019627;GO:0006526;GO:0006998	GO:0008151; GO:0008152	refined	GO:0005666	GO:0005634
YBL069W	known	GO:0008565	GO:0005215				refined	GO:0005625	GO:0005625
YKL155C	known	GO:0003735	GO:0005198	refined	GO:0009060	GO:0008152	known	GO:0005763	GO:0005737; GO:0030529
YOR361C	known	GO:0003743	GO:0005488; GO:0045182	refined	GO:0006378;GO:0042273;GO:0006379	GO:0008151; GO:0008152	known	GO:0005852	GO:0005737
YKR029C	known	GO:0017136;GO:0045129	GO:0003824	known	GO:0045835;GO:0016575	GO:0008151; GO:0008152	refined	GO:0019774;GO:0000788;GO:0016514;GO:0005679	GO:0005634; GO:0005737; GO:0005694
YML031W	known	GO:0005200	GO:0005198	known	GO:0007103	GO:0008151	refined	GO:0005851	GO:0005737
YDL014W	refined	GO:0030515	GO:0005488	known	GO:0000154;GO:0000027;GO:0006365;GO:0030490	GO:0008151; GO:0008152	known	GO:0005732	GO:0005634; GO:0030529
YFR013W	refined	GO:0016565;GO:0003709;GO:0016566;GO:0003682;GO:0016455;GO:0003701;GO:0003899;GO:0003716	GO:0030528; GO:0005488; GO:0003824	refined	GO:0006367	GO:0008152	refined	GO:0005679	GO:0005634
YGL026C	known	GO:0004834	GO:0003824	known	GO:0000162	GO:0008152	refined	GO:0005666	GO:0005634
YEL050C	known	GO:0003735	GO:0005198	refined	GO:0030490	GO:0008151; GO:0008152	known	GO:0005762	GO:0005737; GO:0030529
YGL022W	known	GO:0004579	GO:0003824	refined	GO:0018279	GO:0008152	known	GO:0008250	GO:0005737; GO:0012505
YLR192C	known	GO:0003743	GO:0005488; GO:0045182	refined	GO:0006334	GO:0008151; GO:0008152	known	GO:0005852	GO:0005737
YIL093C	known	GO:0003735	GO:0005198	refined	GO:0009060	GO:0008152	known	GO:0005763	GO:0005737; GO:0030529
YDL087C	refined	GO:0004004	GO:0005488; GO:0003824	known	GO:0006376	GO:0008152	known	GO:0005685	GO:0005634; GO:0030529
YBR143C	known	GO:0016149	GO:0005488; GO:0045182	refined	GO:0016259;GO:0042256;GO:0006446;GO:0019344;GO:0006183	GO:0008151; GO:0008152	refined	GO:0005852	GO:0005737
YJR064W	refined	GO:0003773;GO:0003982;GO:0046961;GO:0000213;GO:0004785	GO:0005488; GO:0005215; GO:0003754; GO:0003824	known	GO:0006457	GO:0008152	refined	GO:0005885	GO:0005737
YOR276W	refined	GO:0003743	GO:0005488; GO:0045182	known	GO:0016478	GO:0008152	known	GO:0005845	GO:0005737
YGL053W				refined	GO:0016050	GO:0008151	refined	GO:0005811	GO:0005737
YLR335W	refined	GO:0004105;GO:0017056	GO:0003824; GO:0005198	known	GO:0006607;GO:0006408;GO:0006999;GO:0006609;GO:0006610;GO:0006407;GO:0006409;GO:0006608	GO:0008151; GO:0008152	refined	GO:0005732	GO:0005634; GO:0030529
YDR453C	known	GO:0008379	GO:0003824	known	GO:0030503	GO:0008151; GO:0042592	refined	GO:0005945;GO:0017102;GO:0005854;GO:0019774;GO:0005946;GO:0005732;GO:0005625;GO:0030015;GO:0005852	GO:0005946; GO:0005634; GO:0005625; GO:0005737; GO:0030529; GO:0017102
YER056CA	known	GO:0003735	GO:0005198	refined	GO:0000027	GO:0008151	known	GO:0005842	GO:0005737; GO:0030529
YDR191W	refined	GO:0017136;GO:0045129	GO:0003824	known	GO:0006348;GO:0046459	GO:0008151; GO:0008152; GO:0040029
YDR490C	refined	GO:0004709	GO:0004871; GO:0003824	known	GO:0006468;GO:0000196	GO:0008151; GO:0008152; GO:0007154	refined	GO:0000932;GO:0005732	GO:0005634; GO:0005737; GO:0030529
YLL026W	known	GO:0003763;GO:0003773;GO:0003767	GO:0003824; GO:0003754	known	GO:0006457	GO:0008152	refined	GO:0005663;GO:0005945;GO:0005854;GO:0008540;GO:0005946;GO:0005851	GO:0005946; GO:0005634; GO:0005737
YLR056W	known	GO:0000248	GO:0003824	known	GO:0006696	GO:0008152	refined	GO:0005843	GO:0005737; GO:0030529
YHR099W	refined	GO:0016303	GO:0003824	known	GO:0016573	GO:0008151; GO:0008152	refined	GO:0000124	GO:0005634
YBR137W							refined	GO:0000131	GO:0000131
YOR142W	known	GO:0004775	GO:0003824	known	GO:0006104;GO:0006099	GO:0008152	refined	GO:0019774	GO:0005634; GO:0005737
YLR430W	known	GO:0004004	GO:0005488; GO:0003824	known	GO:0006365	GO:0008151; GO:0008152	refined	GO:0005685;GO:0000243	GO:0005634; GO:0030529
YAR033W				known	GO:0016050	GO:0008151	refined	GO:0005842	GO:0005737; GO:0030529
YPL020C	known	GO:0016929	GO:0003824	known	GO:0016926	GO:0008152	refined	GO:0019774	GO:0005634; GO:0005737
YLR165C	known	GO:0004730	GO:0003824	known	GO:0001522;GO:0000154	GO:0008152	refined	GO:0008023	GO:0005634
YOR153W	known	GO:0008559	GO:0005488; GO:0005215; GO:0003824	refined	GO:0006448;GO:0015721;GO:0000070	GO:0008151; GO:0008152	refined	GO:0005887;GO:0000148;GO:0005937;GO:0005680;GO:0000143;GO:0005779	GO:0005778; GO:0000151; GO:0005634; GO:0005886; GO:0005737; GO:0016021; GO:0030483; GO:0005938
YBL027W	known	GO:0003735	GO:0005198	refined	GO:0000027	GO:0008151	known	GO:0005842	GO:0005737; GO:0030529
YMR255W							refined	GO:0005857	GO:0005737; GO:0005938
YPL154C	known	GO:0004196	GO:0003824	known	GO:0016237;GO:0007039	GO:0008151; GO:0008152	refined	GO:0030287	GO:0030287
YDR253C	refined	GO:0003700	GO:0030528; GO:0005488	refined	GO:0019722;GO:0000114;GO:0042762	GO:0008151; GO:0008152; GO:0007154	refined	GO:0019005	GO:0000151; GO:0005737
YAL032C	known	GO:0016563	GO:0030528	refined	GO:0000282	GO:0008151	refined	GO:0005686	GO:0005634; GO:0030529
YNL014W	known	GO:0003746	GO:0005488; GO:0045182	refined	GO:0006448	GO:0008152	refined	GO:0005665;GO:0000329;GO:0030126;GO:0005732;GO:0005750;GO:0000221;GO:0000274;GO:0000788;GO:0005811	GO:0045259; GO:0005740; GO:0005634; GO:0005737; GO:0016021; GO:0030529; GO:0005694; GO:0005774; GO:0045275; GO:0019866
YKL130C	refined	GO:0008320;GO:0000146	GO:0005488; GO:0005215; GO:0003774	known	GO:0008298	GO:0008152	refined	GO:0000143	GO:0005737; GO:0005938
YDR536W	refined	GO:0005355	GO:0005215	refined	GO:0015771;GO:0015846;GO:0007152;GO:0000017;GO:0009636;GO:0006859;GO:0006012	GO:0008151; GO:0008152; GO:0009605	refined	GO:0005887	GO:0005886; GO:0016021
YNR058W	known	GO:0004015	GO:0003824	known	GO:0009102	GO:0008152	refined	GO:0000112;GO:0005625;GO:0005675	GO:0005634; GO:0005625
YML103C	refined	GO:0004105;GO:0017056	GO:0003824; GO:0005198	known	GO:0006607;GO:0006408;GO:0006999;GO:0006609;GO:0006610;GO:0006407;GO:0006409;GO:0006608	GO:0008151; GO:0008152	refined	GO:0005732	GO:0005634; GO:0030529
YIL051C				known	GO:0009097;GO:0000002	GO:0008151; GO:0008152	refined	GO:0000274;GO:0005756	GO:0045259; GO:0005740; GO:0005737; GO:0016021; GO:0019866
YLR079W	refined	GO:0016538	GO:0030234; GO:0003824	known	GO:0000079	GO:0008151	refined	GO:0005956;GO:0005656	GO:0005634; GO:0005956
YDL140C	known	GO:0003899	GO:0003824	refined	GO:0016573	GO:0008151; GO:0008152	known	GO:0005665	GO:0005634
YMR104C	refined	GO:0004696;GO:0004708	GO:0003824	known	GO:0006468	GO:0008152	refined	GO:0005842;GO:0005732	GO:0005634; GO:0005737; GO:0030529
YOR348C	refined	GO:0005293;GO:0000100;GO:0005288;GO:0000102;GO:0005331	GO:0005215	refined	GO:0015817;GO:0006828;GO:0015801	GO:0008151
YLR059C	refined	GO:0015071	GO:0003824				refined	GO:0005732	GO:0005634; GO:0030529
YPL129W	refined	GO:0016455	GO:0030528	known	GO:0000114;GO:0006367	GO:0008151; GO:0008152	known	GO:0005674;GO:0005669;GO:0016514;GO:0005679	GO:0005634
YGR028W	refined	GO:0004176	GO:0003824	known	GO:0006628	GO:0008151; GO:0008152	refined	GO:0005745	GO:0005740; GO:0005737; GO:0019866
YJL089W	refined	GO:0016563	GO:0030528	known	GO:0045722	GO:0008152	refined	GO:0000164	GO:0000164
YGR123C	refined	GO:0003755;GO:0003763;GO:0003773;GO:0019829	GO:0005488; GO:0005215; GO:0003754; GO:0003824	known	GO:0006468	GO:0008152	refined	GO:0005945;GO:0017102;GO:0000164;GO:0019774;GO:0005946;GO:0005625;GO:0030015;GO:0005852	GO:0005946; GO:0005634; GO:0005625; GO:0005737; GO:0000164; GO:0017102
YGL064C	refined	GO:0003735	GO:0005198	refined	GO:0006365	GO:0008151; GO:0008152	refined	GO:0005762	GO:0005737; GO:0030529
YJR059W	refined	GO:0004709;GO:0004708	GO:0004871; GO:0003824	known	GO:0015846	GO:0008151	refined	GO:0005937	GO:0030483
YPR159W	refined	GO:0003743;GO:0016455	GO:0030528; GO:0005488; GO:0045182	known	GO:0006078	GO:0008152	refined	GO:0019774;GO:0005937;GO:0030008;GO:0000144;GO:0030127	GO:0005935; GO:0005634; GO:0005737; GO:0030483; GO:0005938
YHR089C	refined	GO:0008143;GO:0030515;GO:0004730	GO:0005488; GO:0003824	known	GO:0000154;GO:0006365	GO:0008151; GO:0008152	known	GO:0005732	GO:0005634; GO:0030529
YBR194W							refined	GO:0005685;GO:0000243	GO:0005634; GO:0030529
YAL044C	known	GO:0004375	GO:0003824				refined	GO:0005967	GO:0005737; GO:0045254
YKL197C	refined	GO:0016455	GO:0030528	refined	GO:0006272;GO:0006298	GO:0008151; GO:0009719; GO:0008152; GO:0006950
YKL139W	refined	GO:0003700;GO:0004707;GO:0004696;GO:0004691	GO:0030528; GO:0005488; GO:0004871; GO:0003824	known	GO:0006468	GO:0008152	refined	GO:0005956	GO:0005956
YJL219W	known	GO:0005355;GO:0005353;GO:0005354;GO:0015578	GO:0005215	refined	GO:0015846	GO:0008151
YGR138C	known	GO:0000297	GO:0005215	known	GO:0015846	GO:0008151	refined	GO:0005887;GO:0000329;GO:0000143	GO:0005886; GO:0005737; GO:0016021; GO:0005774; GO:0005938
YCL054W	refined	GO:0003743;GO:0004004	GO:0005488; GO:0045182; GO:0003824	refined	GO:0030488	GO:0008152	refined	GO:0005852	GO:0005737
YKR106W	refined	GO:0005355	GO:0005215	refined	GO:0015846	GO:0008151
YNL268W	refined	GO:0005293;GO:0015173;GO:0005288	GO:0005215				refined	GO:0005887	GO:0005886; GO:0016021
YDR322CA	refined	GO:0046933	GO:0005215	known	GO:0015986	GO:0008151; GO:0008152	refined	GO:0000274;GO:0005756	GO:0045259; GO:0005740; GO:0005737; GO:0016021; GO:0019866
YDL029W	known	GO:0005200	GO:0005198	refined	GO:0000132;GO:0030037;GO:0007118;GO:0000001;GO:0000011;GO:0007119;GO:0016573;GO:0009306;GO:0000092;GO:0030050	GO:0008151; GO:0000003; GO:0008152; GO:0046903	known	GO:0005885	GO:0005737
YDR110W	known	GO:0000182	GO:0005488	known	GO:0007580	GO:0007568; GO:0016265; GO:0008219	refined	GO:0005732	GO:0005634; GO:0030529
YOR047C	known	GO:0030295	GO:0030234				refined	GO:0005851	GO:0005737
YBR149W	known	GO:0004032;GO:0004033;GO:0045290	GO:0003824	refined	GO:0019566;GO:0042732	GO:0008152	refined	GO:0046540;GO:0005782;GO:0005682	GO:0005634; GO:0005737; GO:0030529
YDL225W	known	GO:0005200	GO:0005198	refined	GO:0007120	GO:0008151; GO:0000003	refined	GO:0000144	GO:0005935; GO:0005737; GO:0030483; GO:0005938
YEL012W	known	GO:0004840	GO:0003824	known	GO:0045721;GO:0000209;GO:0006513	GO:0008152	refined	GO:0019005	GO:0000151; GO:0005737
YPL255W	known	GO:0005200	GO:0005198	refined	GO:0007118;GO:0000001;GO:0000011;GO:0007103;GO:0007119	GO:0008151; GO:0000003	refined	GO:0005823	GO:0005737
YOR192C	refined	GO:0015234	GO:0005215
YGL229C	refined	GO:0003743	GO:0005488; GO:0045182	refined	GO:0000184	GO:0008152	refined	GO:0005945;GO:0005732	GO:0005634; GO:0005737; GO:0030529
YDR389W	known	GO:0005100	GO:0030234	known	GO:0030037	GO:0008151	refined	GO:0000932;GO:0005843	GO:0005737; GO:0030529
YDR226W	known	GO:0004017	GO:0003824	refined	GO:0009213	GO:0008152	refined	GO:0000329;GO:0000221	GO:0005737; GO:0005774
YOL005C	known	GO:0003899	GO:0003824	refined	GO:0006368	GO:0008152	known	GO:0005665	GO:0005634
YHL019C	known	GO:0030276	GO:0005488	refined	GO:0006896	GO:0008151	known	GO:0030121	GO:0005737
YML064C	refined	GO:0003746;GO:0003743;GO:0003982;GO:0003932;GO:0003931	GO:0005488; GO:0045182; GO:0003824	refined	GO:0006888	GO:0008151	refined	GO:0030127	GO:0005737
YIL144W	known	GO:0005200	GO:0005198	refined	GO:0000071	GO:0008151	known	GO:0000778	GO:0005634; GO:0005694
YJL080C	refined	GO:0046961;GO:0008536	GO:0005488; GO:0005215; GO:0003824	known	GO:0008298	GO:0008152	known	GO:0005844	GO:0030529
YOR089C	known	GO:0003928	GO:0005488; GO:0003824	refined	GO:0006888	GO:0008151	known	GO:0005770	GO:0005737
YJR022W	refined	GO:0008320;GO:0017070;GO:0004004	GO:0005488; GO:0005215; GO:0003824	refined	GO:0000244	GO:0008152	refined	GO:0008541;GO:0000932	GO:0005634; GO:0005737
YFL016C	known	GO:0003767	GO:0003754	known	GO:0006457	GO:0008152	refined	GO:0005782	GO:0005737
YPR034W	refined	GO:0003700;GO:0004004	GO:0030528; GO:0005488; GO:0003824	refined	GO:0016573	GO:0008151; GO:0008152	known	GO:0016514;GO:0005679	GO:0005634
YDR477W	known	GO:0004679	GO:0003824	known	GO:0006468;GO:0030447;GO:0006995	GO:0008151; GO:0040007; GO:0008152; GO:0009653; GO:0006950; GO:0009605; GO:0007154	refined	GO:0000164	GO:0000164
YIL148W	known	GO:0003735	GO:0005198	refined	GO:0042177;GO:0000028;GO:0016579;GO:0007103;GO:0000209;GO:0000715;GO:0006513;GO:0019942	GO:0008151; GO:0009719; GO:0008152; GO:0006950	known	GO:0005842	GO:0005737; GO:0030529
YIL126W	refined	GO:0003899	GO:0003824	refined	GO:0006365	GO:0008151; GO:0008152	refined	GO:0005679	GO:0005634
YJL062W	refined	GO:0000234	GO:0003824				known	GO:0005887;GO:0030176	GO:0005886; GO:0005737; GO:0012505; GO:0016021
YDR140W	refined	GO:0008320;GO:0004755	GO:0005488; GO:0005215; GO:0003824
YNL252C	known	GO:0003735	GO:0005198	refined	GO:0000027	GO:0008151	known	GO:0005762	GO:0005737; GO:0030529
YGR282C	known	GO:0004338	GO:0003824				refined	GO:0005674;GO:0009328	GO:0005634; GO:0009328
YOR219C	refined	GO:0016806	GO:0003824	known	GO:0007323	GO:0008152	known	GO:0005802	GO:0005737
YBR164C	refined	GO:0003928	GO:0005488; GO:0003824	refined	GO:0006888	GO:0008151	known	GO:0005625	GO:0005625
YHR178W	known	GO:0003700	GO:0030528; GO:0005488	known	GO:0009410	GO:0009605	refined	GO:0005732;GO:0005666	GO:0005634; GO:0030529
YMR060C	refined	GO:0008565	GO:0005215	known	GO:0007008	GO:0008151	refined	GO:0005742	GO:0005740; GO:0005737; GO:0019867
YER114C	refined	GO:0004555;GO:0005200;GO:0008599	GO:0003824; GO:0005198	known	GO:0007266	GO:0007154	refined	GO:0000131;GO:0005937	GO:0030483; GO:0000131
YBL003C	refined	GO:0030364	GO:0005488	refined	GO:0006347	GO:0008151; GO:0008152; GO:0040029	known	GO:0000788	GO:0005634; GO:0005694
YJR077C	refined	GO:0015228;GO:0000064;GO:0005371;GO:0004449;GO:0015230	GO:0005215; GO:0003824	known	GO:0006817	GO:0008151	refined	GO:0005832	GO:0005737
YGL058W	known	GO:0004840	GO:0003824	known	GO:0016574;GO:0006513	GO:0008151; GO:0008152	refined	GO:0000159	GO:0000159
YNL210W	refined	GO:0003928;GO:0016944	GO:0030528; GO:0005488; GO:0003824				refined	GO:0005770;GO:0005946;GO:0008023;GO:0005731;GO:0005658	GO:0005946; GO:0005634; GO:0005737
YML061C	refined	GO:0000175	GO:0005488; GO:0003824	refined	GO:0006365;GO:0000184;GO:0000290	GO:0008151; GO:0008152
YJL139C	refined	GO:0000026;GO:0000031	GO:0003824	known	GO:0000032	GO:0008151; GO:0008152
YGL233W	refined	GO:0000211;GO:0005053;GO:0000213;GO:0004861;GO:0004250	GO:0008638; GO:0005488; GO:0030234; GO:0004871; GO:0003824	known	GO:0006904;GO:0007121;GO:0006893;GO:0006906	GO:0008151; GO:0000003	known	GO:0000145;GO:0000143	GO:0005737; GO:0005938
YLR457C							refined	GO:0008023	GO:0005634
YDL007W	refined	GO:0016455	GO:0030528	refined	GO:0016074;GO:0006365	GO:0008151; GO:0008152	refined	GO:0019774	GO:0005634; GO:0005737
YOR145C	refined	GO:0030515	GO:0005488	known	GO:0006365	GO:0008151; GO:0008152	refined	GO:0005732	GO:0005634; GO:0030529
YDR138W	refined	GO:0017136;GO:0004652;GO:0005200;GO:0004004;GO:0045129;GO:0003716	GO:0030528; GO:0005488; GO:0003824; GO:0005198	known	GO:0006368	GO:0008152	known	GO:0000347	GO:0005634
YDR054C	known	GO:0004840;GO:0004842	GO:0003824	refined	GO:0006513	GO:0008152	refined	GO:0019005	GO:0000151; GO:0005737
YDL119C	refined	GO:0005471;GO:0005371	GO:0005215				refined	GO:0042719	GO:0005737
YMR301C	refined	GO:0015440	GO:0005488; GO:0005215; GO:0003824				refined	GO:0005842	GO:0005737; GO:0030529
YOR244W	refined	GO:0003682	GO:0005488	known	GO:0016573	GO:0008151; GO:0008152	refined	GO:0005669;GO:0000788	GO:0005634; GO:0005694
YMR314W	refined	GO:0004365	GO:0003824	refined	GO:0030490	GO:0008151; GO:0008152	known	GO:0019773	GO:0005634; GO:0005737
YOL103W	known	GO:0005365	GO:0005215	known	GO:0015798	GO:0008151	refined	GO:0005887;GO:0005857	GO:0005886; GO:0005737; GO:0016021; GO:0005938
YLR386W				known	GO:0000011	GO:0008151	refined	GO:0000131	GO:0000131
YFR045W	refined	GO:0005471	GO:0005215	refined	GO:0015729;GO:0006854;GO:0008272;GO:0006817	GO:0008151
YLR103C	refined	GO:0003891	GO:0003824	known	GO:0006270;GO:0006267	GO:0008151; GO:0008152	known	GO:0005656	GO:0005634
YBR112C	known	GO:0016565;GO:0003713	GO:0030528; GO:0005488	refined	GO:0006368;GO:0000070;GO:0008054;GO:0000022	GO:0008151; GO:0008152	refined	GO:0000133;GO:0000131;GO:0005937	GO:0005935; GO:0030483; GO:0005934; GO:0000131; GO:0005938
YOR303W	known	GO:0004088	GO:0003824	known	GO:0006526	GO:0008152	refined	GO:0005680	GO:0000151; GO:0005634
YHR141C	known	GO:0003735	GO:0005198	refined	GO:0000027	GO:0008151	known	GO:0005842	GO:0005737; GO:0030529
YBL052C	refined	GO:0003682	GO:0005488	known	GO:0006347;GO:0006348	GO:0008151; GO:0008152; GO:0040029	known	GO:0000788	GO:0005634; GO:0005694
YDL135C	known	GO:0005094	GO:0030234				refined	GO:0000131;GO:0005937	GO:0030483; GO:0000131
YCR098C	refined	GO:0005355	GO:0005215	known	GO:0015914	GO:0008151
YJL111W	refined	GO:0003773	GO:0003754	known	GO:0006457	GO:0008152	refined	GO:0005832	GO:0005737
[truncated: 1,301 more rows]
