# Supplementary material for: AVID: An integrative framework for discovering functional relationships among proteins
Source: BMC Bioinformatics. 2005 Jun 1;6:136. doi: 10.1186/1471-2105-6-136 (PMC1177925; doi:10.1186/1471-2105-6-136)
Supplement: Additional File 5 — Number of proteins with each AVID GO term – original and predicted. [file 1471-2105-6-136-S5.xls]

## Sheet: stable_2.txt
Jiang & Keating
AVID: An integrative framework for discovering functional relationships among proteins
Additional file 5
Number of proteins either in GO (reported) or predicted by AVID (predicted) to have different annotations.
For the average number of functions per protein calculation, see the bottom of the table.
MF					BP					CC
GO_id	description	reported	predicted		GO_id	description	reported	predicted		GO_id	description	reported	predicted
GO:0000721	(R,R)-butanediol dehydrogenase activity	1	2		GO:0006103	2-oxoglutarate metabolism	2	3		GO:0000148	1,3-beta-glucan synthase complex	3	21
GO:0003843	1,3-beta-glucan synthase activity	3	0		GO:0006365	35S primary transcript processing	54	72		GO:0005945	6-phosphofructokinase complex	2	62
GO:0042124	1,3-beta-glucanosyltransferase activity	1	4		GO:0006666	3-keto-sphinganine metabolism	2	3		GO:0000141	actin cable (sensu Saccharomyces)	5	31
GO:0003844	1,4-alpha-glucan branching enzyme activity	1	1		GO:0019654	acetate fermentation	1	1		GO:0000143	actin cap (sensu Saccharomyces)	24	111
GO:0003841	1-acylglycerol-3-phosphate O-acyltransferase activity	1	5		GO:0006086	acetyl-CoA biosynthesis from pyruvate	2	6		GO:0005857	actin cortical patch (sensu Saccharomyces)	38	106
GO:0004430	1-phosphatidylinositol 4-kinase activity	3	0		GO:0045011	actin cable assembly	3	0		GO:0005884	actin filament	3	4
GO:0000285	1-phosphatidylinositol-3-phosphate 5-kinase activity	1	2		GO:0000147	actin cortical patch assembly	12	8		GO:0005671	Ada2/Gcn5/Ada3 transcription activator complex	1	10
GO:0016308	1-phosphatidylinositol-4-phosphate 5-kinase activity	1	0		GO:0030042	actin filament depolymerization	2	0		GO:0005658	alpha DNA polymerase:primase complex	6	15
GO:0003842	1-pyrroline-5-carboxylate dehydrogenase activity	1	1		GO:0045010	actin nucleation	1	1		GO:0005946	alpha,alpha-trehalose-phosphate synthase complex (UDP-forming)	4	101
GO:0004113	2',3'-cyclic-nucleotide 3'-phosphodiesterase activity	1	0		GO:0000169	activation of MAPK (osmolarity sensing)	1	0		GO:0005680	anaphase-promoting complex	16	29
GO:0008670	2,4-dienoyl-CoA reductase (NADPH) activity	1	2		GO:0000193	activation of MAPK (pseudohyphal growth)	2	1		GO:0030121	AP-1 adaptor complex	5	0
GO:0003848	2-amino-4-hydroxy-6-hydroxymethyldihydropteridine diphosphokinase activity	1	0		GO:0000168	activation of MAPKK (osmolarity sensing)	2	0		GO:0030122	AP-2 adaptor complex	4	2
GO:0003850	2-deoxyglucose-6-phosphatase activity	2	3		GO:0046084	adenine biosynthesis	1	0		GO:0030123	AP-3 adaptor complex	4	0
GO:0003852	2-isopropylmalate synthase activity	2	0		GO:0006146	adenine catabolism	1	0		GO:0005885	Arp2/3 protein complex	7	30
GO:0042781	3' tRNA processing endoribonuclease activity	1	0		GO:0046086	adenosine biosynthesis	1	0		GO:0005621	bud scar	1	0
GO:0008441	3'(2'),5'-bisphosphate nucleotidase activity	1	0		GO:0007190	adenylate cyclase activation	1	0		GO:0005955	calcineurin complex	1	0
GO:0008686	3,4 dihydroxy-2-butanone-4-phosphate synthase activity	1	0		GO:0009060	aerobic respiration	59	71		GO:0005952	cAMP-dependent protein kinase complex	3	9
GO:0000175	3'-5' exoribonuclease activity	18	46		GO:0001321	age dependent general metabolic decline during replicative cell aging	1	0		GO:0016602	CCAAT-binding factor complex	4	15
GO:0003855	3-dehydroquinate dehydratase activity	1	6		GO:0001324	age dependent response to oxidative stress during chronological cell aging	1	0		GO:0030015	CCR4-NOT core complex	7	60
GO:0003856	3-dehydroquinate synthase activity	1	6		GO:0000752	agglutination during conjugation with cellular fusion	4	2		GO:0016593	Cdc73/Paf1 complex	3	0
GO:0003849	3-deoxy-7-phosphoheptulonate synthase activity	2	0		GO:0006419	alanyl-tRNA aminoacylation	1	2		GO:0005823	central plaque of spindle pole body	4	9
GO:0003857	3-hydroxyacyl-CoA dehydrogenase activity	1	4		GO:0015719	allantoate transport	1	0		GO:0005832	chaperonin-containing T-complex	1	16
GO:0000334	3-hydroxyanthranilate 3,4-dioxygenase activity	1	0		GO:0000256	allantoin catabolism	5	0		GO:0005631	chitosan layer of spore wall	2	1
GO:0003860	3-hydroxyisobutyryl-CoA hydrolase activity	1	1		GO:0015720	allantoin transport	1	0		GO:0045009	chitosome	1	1
GO:0003861	3-isopropylmalate dehydratase activity	1	0		GO:0000017	alpha-glucoside transport	2	6		GO:0005678	chromatin assembly complex	5	8
GO:0003862	3-isopropylmalate dehydrogenase activity	1	0		GO:0007024	alpha-tubulin folding	2	5		GO:0005677	chromatin silencing complex	2	4
GO:0000253	3-keto sterol reductase activity	1	3		GO:0015696	ammonium transport	3	0		GO:0000243	commitment complex	14	101
GO:0003864	3-methyl-2-oxobutanoate hydroxymethyltransferase activity	1	0		GO:0006167	AMP biosynthesis	1	0		GO:0000778	condensed nuclear chromosome kinetochore	31	30
GO:0003866	3-phosphoshikimate 1-carboxyvinyltransferase activity	1	6		GO:0009061	anaerobic respiration	1	0		GO:0030126	COPI vesicle coat	7	50
GO:0004134	4-alpha-glucanotransferase activity	1	4		GO:0006916	anti-apoptosis	1	0		GO:0030127	COPII vesicle coat	8	52
GO:0046820	4-amino-4-deoxychorismate synthase activity	1	1		GO:0007118	apical bud growth	12	44		GO:0000307	cyclin-dependent protein kinase holoenzyme complex	10	15
GO:0003867	4-aminobutyrate transaminase activity	1	0		GO:0019566	arabinose metabolism	4	8		GO:0000177	cytoplasmic exosome (RNase complex)	10	6
GO:0003869	4-nitrophenylphosphatase activity	1	0		GO:0006526	arginine biosynthesis	10	3		GO:0005881	cytoplasmic microtubule	9	9
GO:0017108	5' flap endonuclease activity	2	1		GO:0019547	arginine catabolism to ornithine	1	1		GO:0000932	cytoplasmic mRNA processing body	6	44
GO:0004534	5'-3' exoribonuclease activity	2	3		GO:0000053	argininosuccinate metabolism	1	0		GO:0005842	cytosolic large ribosomal subunit (sensu Eukarya)	92	99
GO:0003870	5-aminolevulinate synthase activity	1	0		GO:0006420	arginyl-tRNA aminoacylation	1	1		GO:0005843	cytosolic small ribosomal subunit (sensu Eukarya)	61	48
GO:0030272	5-formyltetrahydrofolate cyclo-ligase activity	1	0		GO:0015801	aromatic amino acid transport	1	7		GO:0005659	delta DNA polymerase complex	3	0
GO:0003871	5-methyltetrahydropteroyltriglutamate-homocysteine S-methyltransferase activity	1	0		GO:0015700	arsenite transport	2	0		GO:0005662	DNA replication factor A complex	3	10
GO:0008097	5S rRNA binding	2	11		GO:0019266	asparagine biosynthesis from oxaloacetate	2	0		GO:0005663	DNA replication factor C complex	8	19
GO:0000906	6,7-dimethyl-8-ribityllumazine synthase activity	1	0		GO:0006530	asparagine catabolism	5	0		GO:0005736	DNA-directed RNA polymerase I complex	14	30
GO:0003873	6-phosphofructo-2-kinase activity	3	2		GO:0006421	asparaginyl-tRNA aminoacylation	1	2		GO:0005665	DNA-directed RNA polymerase II, core complex	12	35
GO:0003872	6-phosphofructokinase activity	2	13		GO:0006532	aspartate biosynthesis	2	0		GO:0005666	DNA-directed RNA polymerase III complex	17	85
GO:0008312	7S RNA binding	1	4		GO:0006533	aspartate catabolism	2	0		GO:0005869	dynactin complex	3	6
GO:0003987	acetate-CoA ligase activity	2	2		GO:0000244	assembly of spliceosomal tri-snRNP	2	23		GO:0005769	early endosome	3	5
GO:0003984	acetolactate synthase activity	2	12		GO:0015986	ATP synthesis coupled proton transport	20	8		GO:0005788	endoplasmic reticulum lumen	6	14
GO:0003985	acetyl-CoA C-acetyltransferase activity	1	2		GO:0006854	ATP/ADP exchange	3	9		GO:0010008	endosome membrane	2	4
GO:0003988	acetyl-CoA C-acyltransferase activity	1	0		GO:0016255	attachment of GPI anchor to protein	5	0		GO:0008622	epsilon DNA polymerase complex	1	0
GO:0003989	acetyl-CoA carboxylase activity	2	0		GO:0000045	autophagic vacuole formation	1	0		GO:0005793	ER-Golgi intermediate compartment	2	2
GO:0003986	acetyl-CoA hydrolase activity	1	3		GO:0000046	autophagic vacuole fusion	1	0		GO:0030134	ER-Golgi transport vesicle	1	1
GO:0003991	acetylglutamate kinase activity	1	0		GO:0007120	axial budding	22	27		GO:0005851	eukaryotic translation initiation factor 2B complex	5	62
GO:0003992	acetylornithine transaminase activity	1	0		GO:0006285	base-excision repair, AP site formation	3	0		GO:0005852	eukaryotic translation initiation factor 3 complex	7	187
GO:0003993	acid phosphatase activity	5	0		GO:0006287	base-excision repair, gap-filling	1	0		GO:0000145	exocyst	8	8
GO:0003994	aconitate hydratase activity	2	0		GO:0006075	beta-1,3 glucan biosynthesis	4	0		GO:0005576	extracellular	17	23
GO:0003780	actin cross-linking activity	4	7		GO:0006078	beta-1,6 glucan biosynthesis	4	1		GO:0042406	extrinsic to endoplasmic reticulum membrane	1	0
GO:0003789	actin filament severing activity	2	0		GO:0019483	beta-alanine biosynthesis	2	0		GO:0046658	extrinsic to plasma membrane, GPI-anchored	2	0
GO:0003786	actin lateral binding	2	0		GO:0007025	beta-tubulin folding	2	0		GO:0000306	extrinsic to vacuolar membrane	1	0
GO:0003785	actin monomer binding	2	0		GO:0015721	bile acid transport	1	4		GO:0008290	F-actin capping protein complex	2	1
GO:0003788	actin monomer sequestering activity	1	0		GO:0015723	bilirubin transport	2	3		GO:0005835	fatty-acid synthase complex	2	0
GO:0000036	acyl carrier activity	1	0		GO:0009102	biotin biosynthesis	4	1		GO:0000938	GARP complex	4	1
GO:0000062	acyl-CoA binding	1	0		GO:0015878	biotin transport	1	0		GO:0000811	GINS complex	4	0
GO:0003997	acyl-CoA oxidase activity	1	0		GO:0000282	bud site selection	26	29		GO:0005797	Golgi medial cisterna	1	0
GO:0016291	acyl-CoA thioesterase activity	1	0		GO:0019650	butanediol fermentation	1	9		GO:0000138	Golgi trans cisterna	3	5
GO:0000140	acylglycerone-phosphate reductase activity	1	3		GO:0019985	bypass DNA synthesis	1	0		GO:0005802	Golgi trans face	8	4
GO:0000034	adenine deaminase activity	1	1		GO:0006876	cadmium ion homeostasis	1	0		GO:0017119	Golgi transport complex	8	5
GO:0000295	adenine nucleotide transporter activity	1	3		GO:0015691	cadmium ion transport	2	3		GO:0005825	half bridge of spindle pole body	3	0
GO:0003999	adenine phosphoribosyltransferase activity	2	0		GO:0006874	calcium ion homeostasis	6	6		GO:0030530	heterogeneous nuclear ribonucleoprotein complex	2	13
GO:0004001	adenosine kinase activity	1	5		GO:0006816	calcium ion transport	5	1		GO:0005834	heterotrimeric G-protein complex	3	4
GO:0004013	adenosylhomocysteinase activity	1	0		GO:0019722	calcium-mediated signaling	7	4		GO:0000220	hydrogen-transporting ATPase V0 domain	6	16
GO:0004014	adenosylmethionine decarboxylase activity	1	0		GO:0015978	carbon utilization by utilization of organic compounds	1	0		GO:0000221	hydrogen-transporting ATPase V1 domain	10	41
GO:0004015	adenosylmethionine-8-amino-7-oxononanoate transaminase activity	1	0		GO:0009437	carnitine metabolism	3	0		GO:0000131	incipient bud site	20	78
GO:0004016	adenylate cyclase activity	1	6		GO:0006657	CDP-choline pathway	1	0		GO:0005822	inner plaque of spindle pole body	4	3
GO:0008179	adenylate cyclase binding	1	1		GO:0000751	cell cycle arrest in response to pheromone	7	2		GO:0005626	insoluble fraction	1	0
GO:0004017	adenylate kinase activity	2	3		GO:0030037	cell cycle dependent actin filament reorganization	4	4		GO:0030176	integral to endoplasmic reticulum membrane	21	12
GO:0000774	adenyl-nucleotide exchange factor activity	1	0		GO:0009826	cell elongation	1	0		GO:0030173	integral to Golgi membrane	5	8
GO:0004018	adenylosuccinate lyase activity	1	0		GO:0000078	cell morphogenesis checkpoint	2	2		GO:0000299	integral to membrane of membrane fraction	3	2
GO:0004019	adenylosuccinate synthase activity	1	0		GO:0006038	cell wall chitin biosynthesis	6	3		GO:0005779	integral to peroxisomal membrane	3	8
GO:0004020	adenylyl-sulfate kinase activity	1	0		GO:0006039	cell wall chitin catabolism	1	0		GO:0005887	integral to plasma membrane	25	106
GO:0008784	alanine racemase activity	1	0		GO:0000032	cell wall mannoprotein biosynthesis	8	5		GO:0005882	intermediate filament	1	0
GO:0008453	alanine-glyoxylate transaminase activity	1	0		GO:0000753	cellular morphogenesis during conjugation with cellular fusion	10	4		GO:0005821	intermediate layer of spindle pole body	1	0
GO:0004813	alanine-tRNA ligase activity	1	1		GO:0000903	cellular morphogenesis during vegetative growth	2	0		GO:0005871	kinesin complex	6	1
GO:0008106	alcohol dehydrogenase (NADP) activity	3	10		GO:0042149	cellular response to glucose starvation	1	0		GO:0005828	kinetochore microtubule	6	9
GO:0004024	alcohol dehydrogenase activity, zinc-dependent	1	1		GO:0006995	cellular response to nitrogen starvation	5	0		GO:0005770	late endosome	11	19
GO:0004026	alcohol O-acetyltransferase activity	2	1		GO:0016036	cellular response to phosphate starvation	3	2		GO:0005811	lipid particle	22	42
GO:0004029	aldehyde dehydrogenase (NAD) activity	1	5		GO:0000069	centromere/kinetochore complex maturation	2	3		GO:0045121	lipid raft	1	0
GO:0004032	aldehyde reductase activity	4	0		GO:0046513	ceramide biosynthesis	2	0		GO:0005745	m-AAA complex	2	5
GO:0004033	aldo-keto reductase activity	5	3		GO:0006033	chitin localization	1	3		GO:0000136	mannosyltransferase complex	6	1
GO:0004035	alkaline phosphatase activity	2	0		GO:0015871	choline transport	1	0		GO:0017102	methionyl glutamyl tRNA synthetase complex	1	15
GO:0003905	alkylbase DNA N-glycosylase activity	1	0		GO:0006347	chromatin silencing at HML and HMR (sensu Saccharomyces)	19	13		GO:0005792	microsome	12	10
GO:0015124	allantoate transporter activity	1	3		GO:0000183	chromatin silencing at ribosomal DNA (rDNA)	12	6		GO:0000262	mitochondrial chromosome	2	27
GO:0004037	allantoicase activity	1	0		GO:0006348	chromatin silencing at telomere	32	28		GO:0042720	mitochondrial inner membrane peptidase complex	3	0
GO:0005274	allantoin permease activity	1	1		GO:0000360	cis assembly of U2-type pre-catalytic spliceosome	1	1		GO:0005744	mitochondrial inner membrane pre-sequence translocase complex	3	0
GO:0004038	allantoinase activity	1	0		GO:0006101	citrate metabolism	4	1		GO:0042721	mitochondrial inner membrane protein insertion complex	4	1
GO:0004039	allophanate hydrolase activity	1	3		GO:0000052	citrulline metabolism	1	0		GO:0042719	mitochondrial intermembrane space protein transporter complex	4	43
GO:0003889	alpha DNA polymerase activity	4	2		GO:0006824	cobalt ion transport	2	0		GO:0005762	mitochondrial large ribosomal subunit	42	55
GO:0004555	alpha,alpha-trehalase activity	3	6		GO:0015937	coenzyme A biosynthesis	7	2		GO:0005742	mitochondrial outer membrane translocase complex	7	4
GO:0003825	alpha,alpha-trehalose-phosphate synthase (UDP-forming) activity	2	6		GO:0015880	coenzyme A transport	1	0		GO:0017087	mitochondrial processing peptidase complex	2	6
GO:0000026	alpha-1,2-mannosyltransferase activity	5	6		GO:0001718	conversion of met-tRNAf to fmet-tRNA	1	2		GO:0005763	mitochondrial small ribosomal subunit	30	28
GO:0000033	alpha-1,3-mannosyltransferase activity	5	0		GO:0006878	copper ion homeostasis	6	9		GO:0005845	mRNA cap complex	3	11
GO:0000009	alpha-1,6-mannosyltransferase activity	5	4		GO:0015677	copper ion import	5	3		GO:0005847	mRNA cleavage and polyadenylation specificity factor complex	8	16
GO:0004558	alpha-glucosidase activity	4	3		GO:0006481	C-terminal protein amino acid methylation	1	0		GO:0005849	mRNA cleavage factor complex	9	13
GO:0005352	alpha-glucoside:hydrogen symporter activity	2	0		GO:0006241	CTP biosynthesis	1	1		GO:0005854	nascent polypeptide-associated complex	3	45
GO:0004559	alpha-mannosidase activity	1	2		GO:0008054	cyclin catabolism	13	9		GO:0000798	nuclear cohesin complex	6	6
GO:0004040	amidase activity	2	0		GO:0019344	cysteine biosynthesis	1	5		GO:0000799	nuclear condensin complex	5	7
GO:0004044	amidophosphoribosyltransferase activity	1	2		GO:0006423	cysteinyl-tRNA aminoacylation	1	0		GO:0000176	nuclear exosome (RNase complex)	12	9
GO:0004041	amine oxidase (flavin-containing) activity	1	0		GO:0006216	cytidine catabolism	1	0		GO:0005637	nuclear inner membrane	5	30
GO:0016597	amino acid binding	3	3		GO:0017062	cytochrome bc(1) complex biogenesis	1	0		GO:0016363	nuclear matrix	1	1
GO:0004042	amino-acid N-acetyltransferase activity	4	0		GO:0008535	cytochrome c oxidase biogenesis	10	0		GO:0005880	nuclear microtubule	5	8
GO:0004045	aminoacyl-tRNA hydrolase activity	2	0		GO:0018063	cytochrome c-heme linkage	2	0		GO:0000788	nuclear nucleosome	12	88
GO:0004250	aminopeptidase I activity	1	7		GO:0000755	cytogamy	4	14		GO:0005664	nuclear origin of replication recognition complex	6	15
GO:0008519	ammonium transporter activity	3	0		GO:0007109	cytokinesis, completion of separation	5	1		GO:0005640	nuclear outer membrane	1	0
GO:0016208	AMP binding	1	0		GO:0019858	cytosine metabolism	1	1		GO:0000783	nuclear telomere cap complex	11	23
GO:0003876	AMP deaminase activity	1	2		GO:0015856	cytosine transport	1	0		GO:0005724	nuclear telomeric heterochromatin	7	4
GO:0004135	amylo-alpha-1,6-glucosidase activity	1	4		GO:0019478	D-amino acid catabolism	1	0		GO:0005655	nucleolar ribonuclease P complex	10	2
GO:0004048	anthranilate phosphoribosyltransferase activity	1	0		GO:0006189	de novo' IMP biosynthesis	7	0		GO:0005731	nucleolus organizer complex	1	5
GO:0004049	anthranilate synthase activity	2	2		GO:0006207	de novo' pyrimidine base biosynthesis	5	0		GO:0005679	nucleosome remodeling complex	16	56
GO:0008060	ARF GTPase activator activity	4	8		GO:0000290	deadenylation-dependent decapping	7	15		GO:0000110	nucleotide excision repair factor 1 complex	3	5
GO:0005086	ARF guanyl-nucleotide exchange factor activity	4	3		GO:0006217	deoxycytidine catabolism	1	0		GO:0000111	nucleotide excision repair factor 2 complex	2	3
GO:0003926	ARF small monomeric GTPase activity	3	0		GO:0015959	diadenosine polyphosphate metabolism	1	0		GO:0000112	nucleotide excision repair factor 3 complex	7	18
GO:0004053	arginase activity	1	0		GO:0000077	DNA damage response, signal transduction resulting in cell cycle arrest	10	7		GO:0000113	nucleotide excision repair factor 4 complex	2	14
GO:0005288	arginine permease activity	1	12		GO:0008630	DNA damage response, signal transduction resulting in induction of apoptosis	1	0		GO:0008250	oligosaccharyl transferase complex	8	1
GO:0004814	arginine-tRNA ligase activity	2	0		GO:0006307	DNA dealkylation	2	0		GO:0005824	outer plaque of spindle pole body	5	3
GO:0004056	argininosuccinate lyase activity	1	1		GO:0006266	DNA ligation	1	0		GO:0000300	peripheral to membrane of membrane fraction	8	8
GO:0004055	argininosuccinate synthase activity	1	0		GO:0000730	DNA recombinase assembly	3	0		GO:0030287	periplasmic space (sensu Fungi)	8	9
GO:0004057	arginyltransferase activity	1	1		GO:0000731	DNA repair synthesis	4	1		GO:0005782	peroxisomal matrix	14	40
GO:0015173	aromatic amino acid transporter activity	1	12		GO:0000076	DNA replication checkpoint	2	1		GO:0009328	phenylalanine-tRNA ligase complex	2	17
GO:0008793	aromatic-amino-acid transaminase activity	2	2		GO:0006270	DNA replication initiation	24	2		GO:0000015	phosphopyruvate hydratase complex	2	22
GO:0030611	arsenate reductase activity	1	0		GO:0030174	DNA replication licensing	1	0		GO:0005827	polar microtubule	3	1
GO:0015105	arsenite transporter activity	2	2		GO:0006269	DNA replication, priming	7	6		GO:0000133	polarisome	5	6
GO:0018456	aryl-alcohol dehydrogenase activity	8	1		GO:0006265	DNA topological change	5	2		GO:0005844	polysome	10	15
GO:0004061	arylformamidase activity	1	0		GO:0006268	DNA unwinding	12	7		GO:0016272	prefoldin complex	1	0
GO:0004066	asparagine synthase (glutamine-hydrolyzing) activity	2	1		GO:0019408	dolichol biosynthesis	1	0		GO:0005656	pre-replicative complex	8	30
GO:0004816	asparagine-tRNA ligase activity	2	0		GO:0007535	donor preference	2	1		GO:0005628	prospore membrane	10	12
GO:0004070	aspartate carbamoyltransferase activity	1	1		GO:0000727	double-strand break repair via break-induced replication	10	8		GO:0019773	proteasome core complex, alpha-subunit complex (sensu Eukarya)	4	23
GO:0004072	aspartate kinase activity	1	1		GO:0006303	double-strand break repair via nonhomologous end-joining	15	7		GO:0019774	proteasome core complex, beta-subunit complex (sensu Eukarya)	6	80
GO:0004069	aspartate transaminase activity	2	0		GO:0000736	double-strand break repair via single-strand annealing, removal of nonhomologous ends	2	2		GO:0008540	proteasome regulatory particle, base subcomplex (sensu Eukarya)	4	75
GO:0004073	aspartate-semialdehyde dehydrogenase activity	1	0		GO:0006014	D-ribose metabolism	1	0		GO:0008541	proteasome regulatory particle, lid subcomplex (sensu Eukarya)	4	32
GO:0004815	aspartate-tRNA ligase activity	2	0		GO:0006233	dTDP biosynthesis	1	0		GO:0005965	protein farnesyltransferase complex	2	5
GO:0009049	aspartic-type signal peptidase activity	1	7		GO:0006231	dTMP biosynthesis	1	0		GO:0005956	protein kinase CK2 complex	4	51
GO:0003680	AT DNA binding	3	29		GO:0006235	dTTP biosynthesis	1	0		GO:0000164	protein phosphatase type 1 complex	7	49
GO:0004003	ATP dependent DNA helicase activity	10	24		GO:0042732	D-xylose metabolism	4	8		GO:0000159	protein phosphatase type 2A complex	5	61
GO:0004004	ATP dependent RNA helicase activity	25	204		GO:0008333	endosome to lysosome transport	1	0		GO:0005754	proton-transporting ATP synthase, catalytic core (sensu Eukarya)	2	0
GO:0003879	ATP phosphoribosyltransferase activity	1	0		GO:0042061	entry into meiosis	1	5		GO:0005756	proton-transporting ATP synthase, central stalk (sensu Eukarya)	3	55
GO:0005471	ATP:ADP antiporter activity	3	22		GO:0006888	ER to Golgi transport	66	92		GO:0000274	proton-transporting ATP synthase, stator stalk (sensu Eukarya)	3	36
GO:0001671	ATPase stimulator activity	1	5		GO:0030433	ER-associated protein catabolism	12	9		GO:0005967	pyruvate dehydrogenase complex (sensu Eukarya)	2	16
GO:0004176	ATP-dependent peptidase activity	3	8		GO:0006696	ergosterol biosynthesis	25	12		GO:0005968	Rab-protein geranylgeranyltransferase complex	2	1
GO:0003890	beta DNA polymerase activity	1	0		GO:0006343	establishment of chromatin silencing	2	0		GO:0000108	repairosome	4	20
GO:0019187	beta-1,4-mannosyltransferase activity	1	0		GO:0045184	establishment of protein localization	2	3		GO:0005747	respiratory chain complex I (sensu Eukarya)	1	0
GO:0004564	beta-fructofuranosidase activity	1	0		GO:0019655	ethanol fermentation	5	6		GO:0005749	respiratory chain complex II (sensu Eukarya)	4	0
GO:0015125	bile acid transporter activity	1	1		GO:0006859	extracellular carbohydrate transport	1	8		GO:0005750	respiratory chain complex III (sensu Eukarya)	10	42
GO:0015127	bilirubin transporter activity	2	5		GO:0007580	extrachromosomal circular DNA accumulation during cell aging	1	0		GO:0005751	respiratory chain complex IV (sensu Eukarya)	12	1
GO:0004075	biotin carboxylase activity	1	0		GO:0006747	FAD biosynthesis	1	0		GO:0000943	retrotransposon nucleocapsid	94	0
GO:0004076	biotin synthase activity	1	0		GO:0045337	farnesyl diphosphate biosynthesis	1	0		GO:0000172	ribonuclease MRP complex	10	4
GO:0015225	biotin transporter activity	1	1		GO:0006635	fatty acid beta-oxidation	9	10		GO:0042565	RNA nuclear export complex	1	0
GO:0004081	bis(5'-nucleosyl)-tetraphosphatase (asymmetrical) activity	1	1		GO:0009062	fatty acid catabolism	1	11		GO:0000500	RNA polymerase I upstream activating factor complex	4	0
GO:0004084	branched-chain-amino-acid transaminase activity	2	0		GO:0006636	fatty acid desaturation	1	0		GO:0016586	RSC complex	4	19
GO:0000251	C-14 sterol reductase activity	1	0		GO:0019368	fatty acid elongation, unsaturated fatty acid	1	0		GO:0000124	SAGA complex	16	35
GO:0000249	C-22 sterol desaturase activity	1	0		GO:0015685	ferric-enterobactin transport	1	0		GO:0019005	SCF ubiquitin ligase complex	4	42
GO:0000252	C-3 sterol dehydrogenase (C-4 sterol decarboxylase) activity	1	3		GO:0030447	filamentous growth	8	0		GO:0000144	septin ring (sensu Saccharomyces)	8	20
GO:0000254	C-4 methyl sterol oxidase activity	1	0		GO:0000128	flocculation	6	7		GO:0030428	septum	1	21
GO:0000248	C-5 sterol desaturase activity	1	0		GO:0009398	FMN biosynthesis	1	0		GO:0017059	serine C-palmitoyltransferase complex	2	4
GO:0000247	C-8 sterol isomerase activity	1	0		GO:0009396	folic acid and derivative biosynthesis	4	8		GO:0005937	shmoo tip	30	118
GO:0015086	cadmium ion transporter activity	2	5		GO:0019649	formaldehyde assimilation	1	15		GO:0005787	signal peptidase complex	4	0
GO:0005227	calcium activated cation channel activity	1	0		GO:0046294	formaldehyde catabolism	1	0		GO:0005786	signal recognition particle	7	17
GO:0005262	calcium channel activity	3	0		GO:0042183	formate catabolism	2	5		GO:0008180	signalosome complex	6	0
GO:0005509	calcium ion binding	2	1		GO:0030031	formation of a cell surface projection	1	0		GO:0016580	Sin3 complex	1	0
GO:0004685	calcium/calmodulin-dependent protein kinase activity	1	4		GO:0000358	formation of catalytic U2-type spliceosome for 2nd transesterification step	1	1		GO:0005732	small nucleolar ribonucleoprotein complex	30	292
GO:0015369	calcium:hydrogen antiporter activity	1	0		GO:0006003	fructose 2,6-bisphosphate metabolism	2	0		GO:0005846	snRNA cap binding complex	2	0
GO:0008597	calcium-dependent protein serine/threonine phosphatase, intrinsic regulator activity	1	0		GO:0006106	fumarate metabolism	1	1		GO:0005685	snRNP U1	12	31
GO:0005388	calcium-transporting ATPase activity	3	3		GO:0015741	fumarate transport	1	0		GO:0005686	snRNP U2	12	15
GO:0004684	calmodulin-dependent protein kinase I activity	1	0		GO:0000083	G1/S-specific transcription in mitotic cell cycle	3	3		GO:0005687	snRNP U4	2	1
GO:0004691	cAMP-dependent protein kinase activity	3	7		GO:0000114	G1-specific transcription in mitotic cell cycle	14	29		GO:0005682	snRNP U5	6	32
GO:0004862	cAMP-dependent protein kinase inhibitor activity	1	7		GO:0000117	G2/M-specific transcription in mitotic cell cycle	1	0		GO:0005688	snRNP U6	3	2
GO:0004115	cAMP-specific phosphodiesterase activity	2	0		GO:0000116	G2-specific transcription in mitotic cell cycle	1	1		GO:0005625	soluble fraction	28	86
GO:0004088	carbamoyl-phosphate synthase (glutamine-hydrolyzing) activity	2	3		GO:0006012	galactose metabolism	7	22		GO:0009337	sulfite reductase complex (NADPH)	1	5
GO:0004091	carboxylesterase activity	1	0		GO:0009298	GDP-mannose biosynthesis	2	3		GO:0016514	SWI/SNF complex	10	20
GO:0008806	carboxymethylenebutenolidase activity	1	0		GO:0007153	germination (sensu Saccharomyces)	2	0		GO:0000795	synaptonemal complex	5	2
GO:0004186	carboxypeptidase C activity	2	0		GO:0006008	glucose 1-phosphate utilization	2	7		GO:0000333	telomerase catalytic core complex	2	1
GO:0004187	carboxypeptidase D activity	1	0		GO:0006010	glucose 6-phosphate utilization	2	7		GO:0000347	THO complex	4	13
GO:0008808	cardiolipin synthase activity	1	0		GO:0019268	glutamate biosynthesis, using glutamate dehydrogenase (NAD(P)+)	1	0		GO:0008023	transcription elongation factor complex	19	31
GO:0004092	carnitine O-acetyltransferase activity	3	1		GO:0006538	glutamate catabolism	2	4		GO:0005672	transcription factor TFIIA complex	2	0
GO:0005476	carnitine/acyl carnitine carrier activity	1	3		GO:0006424	glutamyl-tRNA aminoacylation	1	1		GO:0005669	transcription factor TFIID complex	15	81
GO:0004681	casein kinase I activity	3	11		GO:0006750	glutathione biosynthesis	2	0		GO:0005673	transcription factor TFIIE complex	2	0
GO:0030693	caspase activity	1	0		GO:0006751	glutathione catabolism	1	0		GO:0005674	transcription factor TFIIF complex	3	16
GO:0004096	catalase activity	2	0		GO:0006114	glycerol biosynthesis	2	3		GO:0005675	transcription factor TFIIH complex	9	27
GO:0019829	cation-transporting ATPase activity	1	6		GO:0019563	glycerol catabolism	3	0		GO:0000126	transcription factor TFIIIB complex	3	3
GO:0008444	CDP-diacylglycerol-glycerol-3-phosphate 3-phosphatidyltransferase activity	1	0		GO:0015793	glycerol transport	2	0		GO:0000127	transcription factor TFIIIC complex	6	8
GO:0003881	CDP-diacylglycerol-inositol 3-phosphatidyltransferase activity	1	0		GO:0006545	glycine biosynthesis	1	2		GO:0005784	translocon	5	0
GO:0003882	CDP-diacylglycerol-serine O-phosphatidyltransferase activity	1	0		GO:0006546	glycine catabolism	1	3		GO:0030008	TRAPP	10	3
GO:0004895	cell adhesion receptor activity	3	8		GO:0006096	glycolysis	16	24		GO:0000214	tRNA-intron endonuclease complex	4	23
GO:0008810	cellulase activity	1	0		GO:0006426	glycyl-tRNA aminoacylation	2	3		GO:0046540	U4/U6 x U5 tri-snRNP complex	1	21
GO:0019237	centromeric DNA binding	6	0		GO:0006097	glyoxylate cycle	6	0		GO:0000328	vacuolar lumen (sensu Fungi)	1	0
GO:0017040	ceramidase activity	2	0		GO:0046037	GMP metabolism	2	0		GO:0000329	vacuolar membrane (sensu Fungi)	28	67
GO:0030189	chaperone activator activity	2	3		GO:0006895	Golgi to endosome transport	9	0		total functions		1539	4313
GO:0003763	chaperonin ATPase activity	2	9		GO:0006893	Golgi to plasma membrane transport	21	5		total proteins		1346	2304
GO:0004099	chitin deacetylase activity	2	0		GO:0006896	Golgi to vacuole transport	18	17		average functions/protein		1.14339	1.87196
GO:0004100	chitin synthase activity	3	1		GO:0000372	Group I intron splicing	7	16
GO:0004568	chitinase activity	1	0		GO:0000373	Group II intron splicing	1	0
GO:0004103	choline kinase activity	2	0		GO:0006183	GTP biosynthesis	3	4
GO:0015220	choline transporter activity	1	3		GO:0046098	guanine metabolism	1	0
GO:0004105	choline-phosphate cytidylyltransferase activity	1	9		GO:0006784	heme a biosynthesis	4	0
GO:0004106	chorismate mutase activity	1	0		GO:0019836	hemolysis	1	0
GO:0004107	chorismate synthase activity	1	0		GO:0030491	heteroduplex formation	3	0
GO:0003682	chromatin binding	23	41		GO:0006634	hexadecanal biosynthesis	1	0
GO:0004108	citrate (Si)-synthase activity	3	0		GO:0006827	high affinity iron ion transport	5	0
GO:0030276	clathrin binding	6	0		GO:0006830	high-affinity zinc ion transport	1	0
GO:0030364	cleavage/polyadenylation specificity factor activity	13	33		GO:0000105	histidine biosynthesis	14	3
GO:0015087	cobalt ion transporter activity	1	3		GO:0006427	histidyl-tRNA aminoacylation	1	0
GO:0003767	co-chaperone activity	13	21		GO:0016573	histone acetylation	25	48
GO:0015228	coenzyme A transporter activity	1	6		GO:0016575	histone deacetylation	8	14
GO:0005507	copper ion binding	3	0		GO:0016576	histone dephosphorylation	2	0
GO:0015088	copper uptake transporter activity	3	1		GO:0016571	histone methylation	12	4
GO:0004785	copper, zinc superoxide dismutase activity	1	6		GO:0016574	histone ubiquitination	3	3
GO:0004008	copper-exporting ATPase activity	1	0		GO:0006315	homing of group II introns	1	0
GO:0004109	coproporphyrinogen oxidase activity	1	4		GO:0007061	homologous chromosome segregation	3	0
GO:0003880	C-terminal protein carboxyl methyltransferase activity	2	0		GO:0009090	homoserine biosynthesis	3	9
GO:0003883	CTP synthase activity	2	2		GO:0042145	homotypic vacuole fusion (non-autophagic)	7	1
GO:0030332	cyclin binding	1	10		GO:0042538	hyperosmotic salinity response	1	0
GO:0004861	cyclin-dependent protein kinase inhibitor activity	2	10		GO:0008612	hypusine biosynthesis from peptidyl-lysine	1	0
GO:0016538	cyclin-dependent protein kinase, intrinsic regulator activity	23	17		GO:0000173	inactivation of MAPK (osmolarity sensing)	4	6
GO:0004121	cystathionine beta-lyase activity	3	3		GO:0007007	inner mitochondrial membrane organization and biogenesis	3	0
GO:0004122	cystathionine beta-synthase activity	1	8		GO:0006973	intracellular accumulation of glycerol	1	1
GO:0004123	cystathionine gamma-lyase activity	1	1		GO:0015680	intracellular copper ion transport	5	1
GO:0003962	cystathionine gamma-synthase activity	2	1		GO:0006880	intracellular iron ion storage	2	0
GO:0004124	cysteine synthase activity	2	0		GO:0007125	invasive growth	24	27
GO:0004817	cysteine-tRNA ligase activity	1	0		GO:0018283	iron incorporation into metallo-sulfur cluster	1	0
GO:0004126	cytidine deaminase activity	1	0		GO:0016226	iron-sulfur cluster assembly	5	1
GO:0004128	cytochrome-b5 reductase activity	2	1		GO:0006102	isocitrate metabolism	5	2
GO:0004129	cytochrome-c oxidase activity	12	1		GO:0009097	isoleucine biosynthesis	1	2
GO:0004130	cytochrome-c peroxidase activity	1	0		GO:0006550	isoleucine catabolism	1	3
GO:0004131	cytosine deaminase activity	1	0		GO:0006428	isoleucyl-tRNA aminoacylation	1	0
GO:0015392	cytosine-purine permease activity	3	1		GO:0007119	isotropic bud growth	10	43
GO:0008093	cytoskeletal adaptor activity	8	8		GO:0006089	lactate metabolism	1	1
GO:0008580	cytoskeletal regulator activity	1	0		GO:0015727	lactate transport	1	0
GO:0005519	cytoskeletal regulatory protein binding	5	1		GO:0006273	lagging strand elongation	16	1
GO:0003885	D-arabinono-1,4-lactone oxidase activity	1	0		GO:0015809	L-arginine transport	1	5
GO:0004132	dCMP deaminase activity	1	0		GO:0045324	late endosome to vacuole transport	14	3
GO:0003891	delta DNA polymerase activity	3	1		GO:0015811	L-cystine transport	1	0
GO:0000246	delta24(24-1) sterol reductase activity	1	0		GO:0006272	leading strand elongation	14	17
GO:0004171	deoxyhypusine synthase activity	1	0		GO:0009098	leucine biosynthesis	5	0
GO:0003904	deoxyribodipyrimidine photo-lyase activity	1	0		GO:0006552	leucine catabolism	2	4
GO:0004140	dephospho-CoA kinase activity	1	0		GO:0006429	leucyl-tRNA aminoacylation	2	2
GO:0017050	D-erythro-sphingosine kinase activity	2	0		GO:0015817	L-histidine transport	1	17
GO:0004141	dethiobiotin synthase activity	1	0		GO:0030259	lipid glycosylation	1	1
GO:0004142	diacylglycerol cholinephosphotransferase activity	1	0		GO:0019915	lipid storage	2	0
GO:0004144	diacylglycerol O-acyltransferase activity	1	0		GO:0015819	L-lysine transport	1	5
GO:0000810	diacylglycerol pyrophosphate phosphatase activity	1	0		GO:0015909	long-chain fatty acid transport	1	0
GO:0008835	diaminohydroxyphosphoribosylaminopyrimidine deaminase activity	1	0		GO:0001308	loss of chromatin silencing during replicative cell aging	7	2
GO:0004146	dihydrofolate reductase activity	1	0		GO:0000040	low affinity iron ion transport	1	1
GO:0008841	dihydrofolate synthase activity	1	0		GO:0006831	low-affinity zinc ion transport	1	0
GO:0045552	dihydrokaempferol 4-reductase activity	3	7		GO:0015824	L-proline transport	1	0
GO:0004148	dihydrolipoamide dehydrogenase activity	1	2		GO:0006564	L-serine biosynthesis	2	3
GO:0004742	dihydrolipoamide S-acetyltransferase activity	1	1		GO:0019878	lysine biosynthesis, aminoadipic pathway	8	8
GO:0004150	dihydroneopterin aldolase activity	1	0		GO:0006430	lysyl-tRNA aminoacylation	2	3
GO:0004151	dihydroorotase activity	1	0		GO:0006108	malate metabolism	3	3
GO:0004152	dihydroorotate dehydrogenase activity	1	1		GO:0000025	maltose catabolism	2	0
GO:0004156	dihydropteroate synthase activity	1	0		GO:0030026	manganese ion homeostasis	4	1
GO:0004160	dihydroxy-acid dehydratase activity	1	0		GO:0006828	manganese ion transport	5	24
GO:0004161	dimethylallyltranstransferase activity	1	2		GO:0006080	mannan metabolism	2	0
GO:0016806	dipeptidyl-peptidase and tripeptidyl-peptidase activity	1	1		GO:0006675	mannose inositol phosphoceramide metabolism	1	1
GO:0008486	diphosphoinositol-polyphosphate diphosphatase activity	1	0		GO:0006676	mannosyl diphosphorylinositol ceramide metabolism	1	0
GO:0004163	diphosphomevalonate decarboxylase activity	1	1		GO:0000196	MAPKKK cascade (cell wall biogenesis)	3	2
GO:0004164	diphthine synthase activity	1	0		GO:0042256	mature ribosome assembly	1	4
GO:0019170	D-lactaldehyde dehydrogenase activity	1	1		GO:0045132	meiotic chromosome segregation	6	0
GO:0004458	D-lactate dehydrogenase (cytochrome) activity	3	0		GO:0042138	meiotic DNA double-strand break formation	8	6
GO:0008301	DNA bending activity	6	3		GO:0000706	meiotic DNA double-strand break processing	3	6
GO:0003689	DNA clamp loader activity	6	28		GO:0000707	meiotic DNA recombinase assembly	3	0
GO:0003910	DNA ligase (ATP) activity	2	2		GO:0008315	meiotic G2/MI transition	1	0
GO:0030337	DNA polymerase processivity factor activity	1	0		GO:0000709	meiotic joint molecule formation	2	0
GO:0003688	DNA replication origin binding	7	5		GO:0030397	membrane degradation	1	0
GO:0000217	DNA secondary structure binding	2	29		GO:0009086	methionine biosynthesis	5	9
GO:0000739	DNA strand annealing activity	2	17		GO:0006431	methionyl-tRNA aminoacylation	2	0
GO:0009387	DNA supercoiling activity	2	10		GO:0016237	microautophagy	3	7
GO:0003917	DNA topoisomerase type I activity	2	10		GO:0007019	microtubule depolymerization	2	0
GO:0003918	DNA topoisomerase type II activity	1	1		GO:0007026	microtubule stabilization	3	1
GO:0003899	DNA-directed RNA polymerase activity	32	81		GO:0008608	microtubule/kinetochore interaction	1	0
GO:0004165	dodecenoyl-CoA delta-isomerase activity	2	0		GO:0006298	mismatch repair	20	30
GO:0004168	dolichol kinase activity	1	0		GO:0006843	mitochondrial citrate transport	1	8
GO:0004579	dolichyl-diphosphooligosaccharide-protein glycosyltransferase activity	9	0		GO:0006120	mitochondrial electron transport, NADH to ubiquinone	1	0
GO:0004582	dolichyl-phosphate beta-D-mannosyltransferase activity	1	0		GO:0006121	mitochondrial electron transport, succinate to ubiquinone	4	6
GO:0004581	dolichyl-phosphate beta-glucosyltransferase activity	1	0		GO:0006122	mitochondrial electron transport, ubiquinol to cytochrome c	10	3
GO:0004583	dolichyl-phosphate-glucose-glycolipid alpha-glucosyltransferase activity	1	0		GO:0000266	mitochondrial fission	3	2
GO:0004169	dolichyl-phosphate-mannose-protein mannosyltransferase activity	6	1		GO:0008053	mitochondrial fusion	3	0
GO:0008311	double-stranded DNA specific 3'-5' exodeoxyribonuclease activity	1	0		GO:0000002	mitochondrial genome maintenance	19	36
GO:0017173	DRAP deaminase activity	1	0		GO:0045041	mitochondrial intermembrane space protein import	4	3
GO:0004170	dUTP diphosphatase activity	1	1		GO:0045016	mitochondrial magnesium ion transport	2	0
GO:0046526	D-xylulose reductase activity	1	2		GO:0030150	mitochondrial matrix protein import	1	0
GO:0008549	dynamine GTPase activity	1	0		GO:0006627	mitochondrial processing	6	3
GO:0009055	electron carrier activity	5	0		GO:0006628	mitochondrial translocation	24	11
GO:0045153	electron transporter, transferring electrons within CoQH2-cytochrome c reductase complex activity	1	0		GO:0000001	mitochondrion inheritance	14	41
GO:0016889	endodeoxyribonuclease activity, producing other than 5'-phosphomonoesters	1	0		GO:0000092	mitotic anaphase B	8	15
GO:0004866	endopeptidase inhibitor activity	3	0		GO:0007076	mitotic chromosome condensation	9	10
GO:0000298	endopolyphosphatase activity	1	0		GO:0000070	mitotic chromosome segregation	29	44
GO:0004300	enoyl-CoA hydratase activity	1	4		GO:0007064	mitotic sister chromatid cohesion	5	4
GO:0004301	epoxide hydrolase activity	1	1		GO:0016359	mitotic sister chromatid separation	3	0
GO:0003893	epsilon DNA polymerase activity	5	14		GO:0000071	mitotic spindle assembly (sensu Saccharomyces)	17	6
GO:0015999	eta DNA polymerase activity	1	0		GO:0007094	mitotic spindle checkpoint	19	30
GO:0004305	ethanolamine kinase activity	1	0		GO:0000022	mitotic spindle elongation	16	12
GO:0004306	ethanolamine-phosphate cytidylyltransferase activity	1	0		GO:0000132	mitotic spindle orientation	5	7
GO:0004307	ethanolaminephosphotransferase activity	1	0		GO:0006316	movement of group I intron	1	0
GO:0004309	exopolyphosphatase activity	1	3		GO:0006370	mRNA capping	3	3
GO:0008859	exoribonuclease II activity	1	0		GO:0000184	mRNA catabolism, nonsense-mediated	7	17
GO:0003782	F-actin capping activity	2	3		GO:0006379	mRNA cleavage	14	23
GO:0004310	farnesyl-diphosphate farnesyltransferase activity	1	0		GO:0008298	mRNA localization, intracellular	9	10
GO:0009922	fatty acid elongase activity	3	0		GO:0016556	mRNA modification	1	0
GO:0000293	ferric-chelate reductase activity	7	2		GO:0006378	mRNA polyadenylation	19	25
GO:0015620	ferric-enterobactin transporter activity	1	0		GO:0006376	mRNA splice site selection	3	15
GO:0004325	ferrochelatase activity	2	3		GO:0006609	mRNA-binding (hnRNP) protein-nucleus import	27	18
GO:0015230	flavin-adenine dinucleotide transporter activity	1	4		GO:0006855	multidrug transport	5	9
GO:0003919	FMN adenylyltransferase activity	2	0		GO:0006280	mutagenesis	7	0
GO:0004327	formaldehyde dehydrogenase (glutathione) activity	1	1		GO:0006020	myo-inositol metabolism	6	0
GO:0008863	formate dehydrogenase activity	2	2		GO:0015798	myo-inositol transport	2	1
GO:0004329	formate-tetrahydrofolate ligase activity	2	5		GO:0006737	NADH catabolism	1	0
GO:0005353	fructose transporter activity	15	9		GO:0006116	NADH oxidation	3	2
GO:0004331	fructose-2,6-bisphosphate 2-phosphatase activity	1	0		GO:0006735	NADH regeneration	2	5
GO:0042132	fructose-bisphosphatase activity	1	0		GO:0006741	NADPH biosynthesis	1	1
GO:0004332	fructose-bisphosphate aldolase activity	1	1		GO:0006444	nascent polypeptide association	3	7
GO:0004333	fumarate hydratase activity	1	1		GO:0019942	NEDD8 class-dependent protein catabolism	1	2
GO:0016156	fumarate reductase (NADH) activity	2	0		GO:0045955	negative regulation of calcium ion dependent exocytosis	1	11
GO:0004335	galactokinase activity	1	1		GO:0045910	negative regulation of DNA recombination	1	4
GO:0005354	galactose transporter activity	6	1		GO:0000335	negative regulation of DNA transposition	8	9
GO:0003895	gamma DNA-directed DNA polymerase activity	1	0		GO:0001100	negative regulation of exit from mitosis	1	1
GO:0005331	gamma-aminobutyric acid transporter activity	1	11		GO:0045922	negative regulation of fatty acid metabolism	1	0
GO:0005281	general amino acid permease activity	1	3		GO:0045721	negative regulation of gluconeogenesis	9	1
GO:0016565	general transcriptional repressor activity	2	31		GO:0045835	negative regulation of meiosis	5	8
GO:0004337	geranyltranstransferase activity	1	2		GO:0048025	negative regulation of nuclear spliceosomal mRNA splicing	1	0
GO:0004338	glucan 1,3-beta-glucosidase activity	8	13		GO:0042326	negative regulation of phosphorylation	1	1
GO:0004339	glucan 1,4-alpha-glucosidase activity	2	0		GO:0042177	negative regulation of protein catabolism	1	2
GO:0004340	glucokinase activity	1	0		GO:0045014	negative regulation of transcription by glucose	3	0
GO:0008874	gluconate 5-dehydrogenase activity	1	0		GO:0046020	negative regulation of transcription from Pol II promoter by pheromones	2	2
GO:0004343	glucosamine 6-phosphate N-acetyltransferase activity	1	0		GO:0007070	negative regulation of transcription from Pol II promoter, mitotic	10	2
GO:0005536	glucose binding	2	1		GO:0016480	negative regulation of transcription from Pol III promoter	1	4
GO:0005355	glucose transporter activity	18	43		GO:0016478	negative regulation of translation	3	1
GO:0004345	glucose-6-phosphate 1-dehydrogenase activity	1	0		GO:0006491	N-glycan processing	5	2
GO:0004347	glucose-6-phosphate isomerase activity	1	1		GO:0019675	nicotinamide adenine dinucleotide phosphorylation and dephosphorylation	1	1
GO:0004349	glutamate 5-kinase activity	1	0		GO:0015890	nicotinamide mononucleotide transport	1	0
GO:0004351	glutamate decarboxylase activity	1	0		GO:0019358	nicotinate nucleotide biosynthesis, salvage pathway	2	0
GO:0004354	glutamate dehydrogenase (NADP) activity	1	0		GO:0006492	N-linked glycoprotein maturation	1	0
GO:0004352	glutamate dehydrogenase activity	2	0		GO:0018279	N-linked glycosylation via asparagine	2	7
GO:0004358	glutamate N-acetyltransferase activity	1	0		GO:0006607	NLS-bearing substrate-nucleus import	25	16
GO:0016040	glutamate synthase (NADH) activity	1	5		GO:0006902	nonselective vesicle assembly	1	1
GO:0004350	glutamate-5-semialdehyde dehydrogenase activity	1	6		GO:0006901	nonselective vesicle coating	1	0
GO:0004356	glutamate-ammonia ligase activity	1	0		GO:0006904	nonselective vesicle docking	13	3
GO:0004357	glutamate-cysteine ligase activity	1	0		GO:0006906	nonselective vesicle fusion	30	9
GO:0004818	glutamate-tRNA ligase activity	2	1		GO:0006899	nonselective vesicle transport	1	1
GO:0004360	glutamine-fructose-6-phosphate transaminase (isomerizing) activity	1	4		GO:0018008	N-terminal peptidyl-glycine N-myristoylation	1	0
GO:0004819	glutamine-tRNA ligase activity	1	0		GO:0017196	N-terminal peptidyl-methionine acetylation	3	0
GO:0004602	glutathione peroxidase activity	5	3		GO:0006998	nuclear membrane organization and biogenesis	7	4
GO:0004363	glutathione synthase activity	1	0		GO:0000065	nuclear migration (sensu Saccharomyces)	12	11
GO:0004364	glutathione transferase activity	5	4		GO:0000743	nuclear migration during conjugation with cellular fusion	4	0
GO:0004362	glutathione-disulfide reductase activity	1	0		GO:0006999	nuclear pore organization and biogenesis	28	19
GO:0004365	glyceraldehyde-3-phosphate dehydrogenase (phosphorylating) activity	3	19		GO:0007000	nucleolus organization and biogenesis	1	0
GO:0004370	glycerol kinase activity	1	0		GO:0006334	nucleosome assembly	5	18
GO:0015168	glycerol transporter activity	3	1		GO:0006337	nucleosome disassembly	1	0
GO:0000121	glycerol-1-phosphatase activity	2	6		GO:0000715	nucleotide-excision repair, DNA damage recognition	5	14
GO:0004367	glycerol-3-phosphate dehydrogenase (NAD) activity	2	0		GO:0000717	nucleotide-excision repair, DNA duplex unwinding	6	1
GO:0004368	glycerol-3-phosphate dehydrogenase activity	1	0		GO:0006295	nucleotide-excision repair, DNA incision, 3' to lesion	1	1
GO:0004366	glycerol-3-phosphate O-acyltransferase activity	2	1		GO:0006296	nucleotide-excision repair, DNA incision, 5' to lesion	2	2
GO:0004371	glycerone kinase activity	2	0		GO:0006857	oligopeptide transport	2	1
GO:0004375	glycine dehydrogenase (decarboxylating) activity	3	0		GO:0015772	oligosaccharide transport	1	0
GO:0004820	glycine-tRNA ligase activity	2	0		GO:0006490	oligosaccharide-lipid intermediate assembly	2	0
GO:0004373	glycogen (starch) synthase activity	2	1		GO:0006493	O-linked glycosylation	15	8
GO:0008184	glycogen phosphorylase activity	1	14		GO:0006592	ornithine biosynthesis	4	0
GO:0004696	glycogen synthase kinase 3 activity	4	28		GO:0018987	osmoregulation	2	0
GO:0008466	glycogenin glucosyltransferase activity	2	3		GO:0007232	osmosensory signaling pathway via Sho1 osmosensor	1	0
GO:0004376	glycolipid mannosyltransferase activity	1	0		GO:0007008	outer mitochondrial membrane organization and biogenesis	1	0
GO:0004379	glycylpeptide N-tetradecanoyltransferase activity	1	0		GO:0015729	oxaloacetate transport	1	6
GO:0004226	Gly-X carboxypeptidase activity	1	1		GO:0015940	pantothenate biosynthesis	8	0
GO:0003922	GMP synthase (glutamine-hydrolyzing) activity	1	0		GO:0015887	pantothenate transport	1	0
GO:0003923	GPI-anchor transamidase activity	5	0		GO:0046482	para-aminobenzoic acid metabolism	1	1
GO:0003934	GTP cyclohydrolase I activity	1	6		GO:0045490	pectin catabolism	1	0
GO:0005095	GTPase inhibitor activity	3	0		GO:0009051	pentose-phosphate shunt, oxidative branch	1	0
GO:0004382	guanosine diphosphatase activity	1	1		GO:0006518	peptide metabolism	1	0
GO:0004385	guanylate kinase activity	1	0		GO:0000770	peptide pheromone export	1	0
GO:0004406	H3/H4 histone acetyltransferase activity	5	10		GO:0007323	peptide pheromone maturation	8	1
GO:0045015	HDEL sequence binding	1	0		GO:0018216	peptidyl-arginine methylation	1	4
GO:0003773	heat shock protein activity	16	28		GO:0017183	peptidyl-diphthamide biosynthesis from peptidyl-histidine	2	1
GO:0020037	heme binding	2	0		GO:0030242	peroxisome degradation	2	1
GO:0004392	heme oxygenase (decyclizing) activity	1	0		GO:0016558	peroxisome matrix protein import	1	0
GO:0003927	heterotrimeric G-protein GTPase activity	4	2		GO:0019274	phenylalanine biosynthesis, prephenate pathway	1	0
GO:0004395	hexaprenyldihydroxybenzoate methyltransferase activity	1	0		GO:0006559	phenylalanine catabolism	1	1
GO:0004396	hexokinase activity	2	7		GO:0006432	phenylalanyl-tRNA aminoacylation	2	2
GO:0000006	high affinity zinc uptake transporter activity	1	0		GO:0006817	phosphate transport	9	8
GO:0004821	histidine-tRNA ligase activity	1	0		GO:0006654	phosphatidic acid biosynthesis	1	9
GO:0004399	histidinol dehydrogenase activity	1	0		GO:0006646	phosphatidylethanolamine biosynthesis	5	1
GO:0004401	histidinol-phosphatase activity	1	0		GO:0006655	phosphatidylglycerol biosynthesis	1	0
GO:0004400	histidinol-phosphate transaminase activity	1	0		GO:0006661	phosphatidylinositol biosynthesis	2	0
GO:0042393	histone binding	4	5		GO:0006659	phosphatidylserine biosynthesis	1	0
GO:0018024	histone-lysine N-methyltransferase activity	9	16		GO:0006660	phosphatidylserine catabolism	1	1
GO:0004408	holocytochrome-c synthase activity	2	0		GO:0015914	phospholipid transport	6	1
GO:0004409	homoaconitate hydratase activity	1	0		GO:0000719	photoreactive repair	1	0
GO:0004410	homocitrate synthase activity	2	0		GO:0006276	plasmid maintenance	0	0
GO:0008898	homocysteine S-methyltransferase activity	2	1		GO:0007121	polar budding	33	70
GO:0004412	homoserine dehydrogenase activity	1	0		GO:0000289	poly(A) tail shortening	7	31
GO:0004413	homoserine kinase activity	1	0		GO:0016973	poly(A)+ mRNA-nucleus export	5	12
GO:0004414	homoserine O-acetyltransferase activity	1	0		GO:0006598	polyamine catabolism	3	0
GO:0030192	Hsp70/Hsc70 protein regulator activity	1	5		GO:0015846	polyamine transport	6	29
GO:0005280	hydrogen:amino acid symporter activity	1	4		GO:0006797	polyphosphate metabolism	3	3
GO:0008553	hydrogen-exporting ATPase activity, phosphorylative mechanism	2	7		GO:0045722	positive regulation of gluconeogenesis	1	7
GO:0046933	hydrogen-transporting ATP synthase activity, rotational mechanism	15	9		GO:0045821	positive regulation of glycolysis	3	2
GO:0046961	hydrogen-transporting ATPase activity, rotational mechanism	13	21		GO:0042307	positive regulation of protein-nucleus import	1	0
GO:0016816	hydrolase activity, acting on carbon-nitrogen (but not peptide) bonds, in other compounds	2	0		GO:0045876	positive regulation of sister chromatid cohesion	1	0
GO:0004416	hydroxyacylglutathione hydrolase activity	2	0		GO:0007329	positive regulation of transcription from Pol II promoter by pheromones	3	1
GO:0004417	hydroxyethylthiazole kinase activity	1	0		GO:0007023	post-chaperonin tubulin folding pathway	4	5
GO:0004418	hydroxymethylbilane synthase activity	1	0		GO:0006301	postreplication repair	10	6
GO:0004420	hydroxymethylglutaryl-CoA reductase (NADPH) activity	2	0		GO:0030007	potassium ion homeostasis	3	0
GO:0004421	hydroxymethylglutaryl-CoA synthase activity	1	0		GO:0006279	premeiotic DNA synthesis	4	0
GO:0004422	hypoxanthine phosphoribosyltransferase activity	1	1		GO:0006267	pre-replicative complex formation and maintenance	13	1
GO:0000107	imidazoleglycerol phosphate synthase activity	4	0		GO:0030490	processing of 20S pre-rRNA	45	85
GO:0004424	imidazoleglycerol-phosphate dehydratase activity	1	1		GO:0030489	processing of 27S pre-rRNA	6	5
GO:0003937	IMP cyclohydrolase activity	2	0		GO:0006561	proline biosynthesis	3	5
GO:0003938	IMP dehydrogenase activity	4	4		GO:0006562	proline catabolism	3	2
GO:0008262	importin-alpha export receptor activity	2	0		GO:0019541	propionate metabolism	5	1
GO:0004425	indole-3-glycerol-phosphate synthase activity	1	2		GO:0018347	protein amino acid farnesylation	2	0
GO:0004427	inorganic diphosphatase activity	2	13		GO:0018348	protein amino acid geranylgeranylation	4	0
GO:0045140	inositol phosphoceramide synthase activity	1	1		GO:0018318	protein amino acid palmitoylation	3	6
GO:0008934	inositol-1(or 4)-monophosphatase activity	2	0		GO:0006468	protein amino acid phosphorylation	92	89
GO:0004512	inositol-3-phosphate synthase activity	1	0		GO:0006517	protein deglycosylation	1	0
GO:0004445	inositol-polyphosphate 5-phosphatase activity	4	3		GO:0000338	protein deneddylation	5	0
GO:0016948	iron hydrogenase activity	1	0		GO:0016926	protein desumoylation	2	0
GO:0004449	isocitrate dehydrogenase (NAD) activity	2	6		GO:0016579	protein deubiquitination	15	14
GO:0004450	isocitrate dehydrogenase (NADP) activity	3	1		GO:0006457	protein folding	43	45
GO:0004451	isocitrate lyase activity	1	1		GO:0006513	protein monoubiquitination	22	19
GO:0004822	isoleucine-tRNA ligase activity	2	4		GO:0045116	protein neddylation	3	3
GO:0004452	isopentenyl-diphosphate delta-isomerase activity	1	0		GO:0000209	protein polyubiquitination	19	14
GO:0019840	isoprenoid binding	1	0		GO:0009306	protein secretion	8	21
GO:0004455	ketol-acid reductoisomerase activity	1	8		GO:0016925	protein sumoylation	5	4
GO:0045703	ketoreductase activity	1	1		GO:0006467	protein thiol-disulfide exchange	2	0
GO:0030429	kynureninase activity	1	0		GO:0006621	protein-ER retention	3	0
GO:0004502	kynurenine 3-monooxygenase activity	1	0		GO:0045053	protein-Golgi retention	10	10
GO:0015129	lactate transporter activity	1	0		GO:0009249	protein-lipoylation	1	0
GO:0004462	lactoylglutathione lyase activity	1	0		GO:0000059	protein-nucleus import, docking	4	0
GO:0004043	L-aminoadipate-semialdehyde dehydrogenase activity	1	0		GO:0000060	protein-nucleus import, translocation	1	0
GO:0000250	lanosterol synthase activity	1	0		GO:0001522	pseudouridine synthesis	3	2
GO:0015184	L-cystine transporter activity	1	0		GO:0006152	purine nucleoside catabolism	1	0
GO:0004823	leucine-tRNA ligase activity	2	9		GO:0006166	purine salvage	5	0
GO:0004178	leucyl aminopeptidase activity	1	0		GO:0006863	purine transport	1	0
GO:0005290	L-histidine transporter activity	1	11		GO:0008614	pyridoxine metabolism	6	0
GO:0003939	L-iditol 2-dehydrogenase activity	1	3		GO:0009213	pyrimidine deoxyribonucleoside triphosphate catabolism	1	8
GO:0003706	ligand-regulated transcription factor activity	1	1		GO:0008655	pyrimidine salvage	3	1
GO:0004460	L-lactate dehydrogenase (cytochrome) activity	1	1		GO:0007265	RAS protein signal transduction	15	17
GO:0030060	L-malate dehydrogenase activity	1	4		GO:0000321	re-entry into mitotic cell cycle after pheromone arrest	3	0
GO:0000102	L-methionine porter activity	1	3		GO:0006521	regulation of amino acid metabolism	1	0
GO:0005324	long-chain fatty acid transporter activity	2	0		GO:0007116	regulation of budding	1	0
GO:0004467	long-chain-fatty-acid-CoA ligase activity	5	5		GO:0000079	regulation of CDK activity	15	18
GO:0000064	L-ornithine transporter activity	1	5		GO:0001558	regulation of cell growth	2	2
GO:0000007	low-affinity zinc ion transporter activity	1	0		GO:0008360	regulation of cell shape	2	14
GO:0003941	L-serine ammonia-lyase activity	2	1		GO:0006358	regulation of global transcription from Pol II promoter	2	2
GO:0005293	lysine permease activity	1	12		GO:0005979	regulation of glycogen biosynthesis	5	3
GO:0004824	lysine-tRNA ligase activity	2	0		GO:0005981	regulation of glycogen catabolism	4	1
GO:0004622	lysophospholipase activity	3	0		GO:0008277	regulation of G-protein coupled receptor protein signaling pathway	1	1
GO:0015095	magnesium ion transporter activity	3	10		GO:0040008	regulation of growth	2	7
GO:0016619	malate dehydrogenase (oxaloacetate-decarboxylating) activity	1	7		GO:0030071	regulation of mitotic metaphase/anaphase transition	2	0
GO:0004474	malate synthase activity	2	0		GO:0000019	regulation of mitotic recombination	2	0
GO:0015581	maltose porter activity	2	0		GO:0006808	regulation of nitrogen utilization	8	12
GO:0005364	maltose:hydrogen symporter activity	1	0		GO:0006417	regulation of protein biosynthesis	1	0
GO:0008383	manganese superoxide dismutase activity	1	0		GO:0030162	regulation of proteolysis and peptidolysis	2	0
GO:0015410	manganese-transporting ATPase activity	1	2		GO:0030503	regulation of redox homeostasis	10	12
GO:0046029	mannitol dehydrogenase activity	1	1		GO:0007090	regulation of S phase of mitotic cell cycle	1	0
GO:0015578	mannose transporter activity	15	9		GO:0042762	regulation of sulfur metabolism	1	2
GO:0004475	mannose-1-phosphate guanylyltransferase activity	1	0		GO:0006356	regulation of transcription from Pol I promoter	4	3
GO:0004476	mannose-6-phosphate isomerase activity	1	0		GO:0007532	regulation of transcription, mating-type specific	8	1
GO:0004571	mannosyl-oligosaccharide 1,2-alpha-mannosidase activity	1	1		GO:0006448	regulation of translational elongation	3	19
GO:0004573	mannosyl-oligosaccharide glucosidase activity	1	0		GO:0006450	regulation of translational fidelity	7	1
GO:0000031	mannosylphosphate transferase activity	1	3		GO:0006446	regulation of translational initiation	5	21
GO:0004707	MAP kinase activity	5	24		GO:0006449	regulation of translational termination	3	10
GO:0004708	MAP kinase kinase activity	4	54		GO:0000735	removal of nonhomologous ends	4	3
GO:0004709	MAP kinase kinase kinase activity	4	58		GO:0042779	removal of tRNA 3'-trailer sequence	1	0
GO:0017017	MAP kinase phosphatase activity	1	0		GO:0007585	respiratory gaseous exchange	2	1
GO:0005078	MAP-kinase scaffold activity	2	0		GO:0001101	response to acid	1	0
GO:0004933	mating-type a-factor pheromone receptor activity	1	0		GO:0046677	response to antibiotic	1	0
GO:0004934	mating-type alpha-factor pheromone receptor activity	1	0		GO:0046685	response to arsenate	1	0
GO:0004477	methenyltetrahydrofolate cyclohydrolase activity	1	4		GO:0046686	response to cadmium ion	2	6
GO:0004478	methionine adenosyltransferase activity	2	3		GO:0009409	response to cold	2	9
GO:0004825	methionine-tRNA ligase activity	2	2		GO:0046688	response to copper ion	3	0
GO:0004239	methionyl aminopeptidase activity	2	1		GO:0009269	response to dessication	10	1
GO:0004479	methionyl-tRNA formyltransferase activity	1	0		GO:0009749	response to glucose stimulus	2	5
GO:0004487	methylenetetrahydrofolate dehydrogenase (NAD) activity	1	0		GO:0009408	response to heat	13	9
GO:0004488	methylenetetrahydrofolate dehydrogenase (NADP) activity	1	4		GO:0042542	response to hydrogen peroxide	2	0
GO:0004489	methylenetetrahydrofolate reductase (NADPH) activity	2	0		GO:0046689	response to mercury ion	1	0
GO:0046421	methylisocitrate lyase activity	1	0		GO:0007584	response to nutrients	2	2
GO:0004496	mevalonate kinase activity	1	0		GO:0009268	response to pH	3	1
GO:0000146	microfilament motor activity	6	40		GO:0009314	response to radiation	1	0
GO:0003777	microtubule motor activity	9	38		GO:0000304	response to singlet oxygen	2	0
GO:0004240	mitochondrial processing peptidase activity	2	1		GO:0009636	response to toxin	1	2
GO:0004482	mRNA (guanine-N7-)-methyltransferase activity	1	0		GO:0009410	response to xenobiotic stimulus	5	16
GO:0004484	mRNA guanylyltransferase activity	1	3		GO:0042147	retrograde (endosome to Golgi) transport	6	7
GO:0004323	multicopper ferroxidase iron transport mediator activity	2	4		GO:0006890	retrograde (Golgi to ER) transport	15	1
GO:0015559	multidrug efflux pump activity	1	1		GO:0007266	Rho protein signal transduction	18	14
GO:0005365	myo-inositol transporter activity	2	1		GO:0000027	ribosomal large subunit assembly and maintenance	34	93
GO:0017024	myosin I binding	1	2		GO:0042273	ribosomal large subunit biogenesis	14	38
GO:0003942	N-acetyl-gamma-glutamyl-phosphate reductase activity	1	0		GO:0000055	ribosomal large subunit nucleus export	4	10
GO:0000225	N-acetylglucosaminylphosphatidylinositol deacetylase activity	1	0		GO:0006610	ribosomal protein-nucleus import	25	16
GO:0000210	NAD diphosphatase activity	1	0		GO:0000028	ribosomal small subunit assembly and maintenance	13	23
GO:0003951	NAD kinase activity	1	0		GO:0042274	ribosomal small subunit biogenesis	1	1
GO:0003952	NAD synthase (glutamine-hydrolyzing) activity	1	0		GO:0006354	RNA elongation	1	1
GO:0017136	NAD-dependent histone deacetylase activity	7	18		GO:0006368	RNA elongation from Pol II promoter	21	26
GO:0008137	NADH dehydrogenase (ubiquinone) activity	1	0		GO:0000154	rRNA modification	83	5
GO:0003954	NADH dehydrogenase activity	2	1		GO:0009303	rRNA transcription	1	0
GO:0042736	NADH kinase activity	1	0		GO:0006407	rRNA-nucleus export	28	20
GO:0045129	NAD-independent histone deacetylase activity	6	18		GO:0015805	S-adenosylmethionine transport	1	0
GO:0003959	NADPH dehydrogenase activity	2	17		GO:0016259	selenocysteine metabolism	1	4
GO:0015039	NADPH-adrenodoxin reductase activity	1	0		GO:0000135	septin checkpoint	3	3
GO:0019781	NEDD8 activating enzyme activity	2	0		GO:0000921	septin ring assembly	3	3
GO:0008936	nicotinamidase activity	1	0		GO:0046459	short-chain fatty acid metabolism	2	0
GO:0015664	nicotinamide mononucleotide permease activity	1	1		GO:0009237	siderochrome metabolism	1	0
GO:0008112	nicotinamide N-methyltransferase activity	1	3		GO:0006465	signal peptide processing	4	0
GO:0000309	nicotinamide-nucleotide adenylyltransferase activity	1	0		GO:0000750	signal transduction during conjugation with cellular fusion	23	18
GO:0004516	nicotinate phosphoribosyltransferase activity	1	0		GO:0019354	siroheme biosynthesis	2	0
GO:0004515	nicotinate-nucleotide adenylyltransferase activity	1	0		GO:0015806	S-methylmethionine transport	1	0
GO:0004514	nicotinate-nucleotide diphosphorylase (carboxylating) activity	1	0		GO:0016074	snoRNA metabolism	5	21
GO:0015281	nonselective cation channel activity	1	0		GO:0009302	snoRNA transcription	1	0
GO:0008139	nuclear localization sequence binding	3	6		GO:0006387	snRNA capping	1	0
GO:0005487	nucleocytoplasmic transporter activity	1	6		GO:0006408	snRNA-nucleus export	25	16
GO:0017111	nucleoside triphosphatase activity	1	0		GO:0006608	snRNP protein-nucleus import	25	16
GO:0004550	nucleoside-diphosphate kinase activity	1	1		GO:0006883	sodium ion homeostasis	2	6
GO:0003961	O-acetylhomoserine aminocarboxypropyltransferase activity	1	0		GO:0006814	sodium ion transport	3	2
GO:0015198	oligopeptide transporter activity	2	0		GO:0008295	spermidine biosynthesis	1	0
GO:0015157	oligosaccharide transporter activity	1	0		GO:0006597	spermine biosynthesis	1	0
GO:0004585	ornithine carbamoyltransferase activity	1	0		GO:0030149	sphingolipid catabolism	1	0
GO:0004586	ornithine decarboxylase activity	1	0		GO:0007103	spindle pole body duplication (sensu Saccharomyces)	10	11
GO:0004587	ornithine-oxo-acid transaminase activity	1	13		GO:0007152	spore wall assembly (sensu Saccharomyces)	23	13
GO:0004588	orotate phosphoribosyltransferase activity	2	0		GO:0006617	SRP-dependent cotranslational membrane targeting, signal sequence recognition	1	3
GO:0004590	orotidine-5'-phosphate decarboxylase activity	1	1		GO:0006616	SRP-dependent cotranslational membrane targeting, translocation	0	0
GO:0005034	osmosensor activity	3	1		GO:0005983	starch catabolism	1	0
GO:0000227	oxaloacetate carrier activity	1	3		GO:0007089	start control point of mitotic cell cycle	2	1
GO:0016726	oxidoreductase activity, acting on CH2 groups, NAD or NADP as acceptor	1	3		GO:0015918	sterol transport	6	6
GO:0016649	oxidoreductase activity, acting on the CH-NH group of donors, quinone or similar compound as acceptor	1	0		GO:0042148	strand invasion	1	0
GO:0004591	oxoglutarate dehydrogenase (lipoamide) activity	1	5		GO:0015744	succinate transport	1	0
GO:0008142	oxysterol binding	7	12		GO:0006104	succinyl-CoA metabolism	2	0
GO:0004595	pantetheine-phosphate adenylyltransferase activity	1	0		GO:0005987	sucrose catabolism	1	0
GO:0004592	pantoate-beta-alanine ligase activity	1	0		GO:0000103	sulfate assimilation	8	0
GO:0004594	pantothenate kinase activity	1	0		GO:0008272	sulfate transport	3	7
GO:0015233	pantothenate transporter activity	1	2		GO:0000316	sulfite transport	2	4
GO:0004596	peptide alpha-N-acetyltransferase activity	7	1		GO:0006801	superoxide metabolism	1	0
GO:0000224	peptide-N4-(N-acetyl-beta-glucosaminyl)asparagine amidase activity	1	0		GO:0007130	synaptonemal complex formation	4	4
GO:0015440	peptide-transporting ATPase activity	1	3		GO:0007004	telomerase-dependent telomere maintenance	13	5
GO:0003755	peptidyl-prolyl cis-trans isomerase activity	13	28		GO:0000722	telomerase-independent telomere maintenance	6	8
GO:0000048	peptidyltransferase activity	3	0		GO:0016233	telomere capping	3	1
GO:0004601	peroxidase activity	1	0		GO:0045141	telomere clustering	1	0
GO:0005052	peroxisome targeting signal-1 receptor activity	1	0		GO:0016114	terpenoid biosynthesis	1	0
GO:0005053	peroxisome targeting signal-2 receptor activity	1	17		GO:0009228	thiamin biosynthesis	20	1
GO:0004826	phenylalanine-tRNA ligase activity	3	0		GO:0015888	thiamin transport	2	1
GO:0050177	phenylpyruvate decarboxylase activity	1	0		GO:0006567	threonine catabolism	3	2
GO:0005186	pheromone activity	4	0		GO:0006435	threonyl-tRNA aminoacylation	1	0
GO:0019211	phosphatase activator activity	1	1		GO:0006214	thymidine catabolism	1	0
GO:0015114	phosphate transporter activity	3	5		GO:0006390	transcription from mitochondrial promoter	2	0
GO:0004605	phosphatidate cytidylyltransferase activity	1	0		GO:0006367	transcription initiation from Pol II promoter	44	32
GO:0008195	phosphatidate phosphatase activity	2	0		GO:0006384	transcription initiation from Pol III promoter	11	10
GO:0004608	phosphatidylethanolamine N-methyltransferase activity	1	0		GO:0006363	transcription termination from Pol I promoter	1	0
GO:0016303	phosphatidylinositol 3-kinase activity	3	4		GO:0006369	transcription termination from Pol II promoter	4	0
GO:0005545	phosphatidylinositol binding	6	2		GO:0006283	transcription-coupled nucleotide-excision repair	1	0
GO:0008526	phosphatidylinositol transporter activity	5	1		GO:0019346	transsulfuration	1	5
GO:0000773	phosphatidyl-N-methylethanolamine N-methyltransferase activity	1	0		GO:0005992	trehalose biosynthesis	2	3
GO:0004609	phosphatidylserine decarboxylase activity	2	2		GO:0005993	trehalose catabolism	3	2
GO:0004610	phosphoacetylglucosamine mutase activity	1	1		GO:0015771	trehalose transport	1	6
GO:0004604	phosphoadenylyl-sulfate reductase (thioredoxin) activity	1	1		GO:0019432	triacylglycerol biosynthesis	2	0
GO:0004528	phosphodiesterase I activity	1	0		GO:0006099	tricarboxylic acid cycle	15	15
GO:0004612	phosphoenolpyruvate carboxykinase (ATP) activity	1	0		GO:0001682	tRNA 5'-leader removal	1	1
GO:0000234	phosphoethanolamine N-methyltransferase activity	2	1		GO:0030488	tRNA methylation	10	1
GO:0004614	phosphoglucomutase activity	2	5		GO:0006388	tRNA splicing	12	22
GO:0004616	phosphogluconate dehydrogenase (decarboxylating) activity	2	0		GO:0006409	tRNA-nucleus export	26	27
GO:0004617	phosphoglycerate dehydrogenase activity	2	4		GO:0000162	tryptophan biosynthesis	10	3
GO:0004618	phosphoglycerate kinase activity	1	16		GO:0006436	tryptophanyl-tRNA aminoacylation	2	0
GO:0004619	phosphoglycerate mutase activity	3	5		GO:0006319	Ty element transposition	94	5
GO:0004435	phosphoinositide phospholipase C activity	1	0		GO:0006570	tyrosine metabolism	1	1
GO:0004630	phospholipase D activity	1	1		GO:0006437	tyrosyl-tRNA aminoacylation	1	0
GO:0046027	phospholipid:diacylglycerol acyltransferase activity	1	5		GO:0000356	U2-type catalytic spliceosome formation for 1st transesterification step	1	3
GO:0004012	phospholipid-translocating ATPase activity	6	8		GO:0000370	U2-type nuclear mRNA branch site recognition	3	6
GO:0004615	phosphomannomutase activity	1	10		GO:0000396	U2-type spliceosome conformational change to release U4 and U1	1	1
GO:0008972	phosphomethylpyrimidine kinase activity	3	3		GO:0000391	U2-type spliceosome dissembly	2	3
GO:0004631	phosphomevalonate kinase activity	1	0		GO:0006744	ubiquinone biosynthesis	1	0
GO:0004632	phosphopantothenate-cysteine ligase activity	1	0		GO:0015785	UDP-galactose transport	1	0
GO:0004633	phosphopantothenoylcysteine decarboxylase activity	3	4		GO:0006011	UDP-glucose metabolism	1	0
GO:0004634	phosphopyruvate hydratase activity	5	0		GO:0006048	UDP-N-acetylglucosamine biosynthesis	2	0
GO:0004637	phosphoribosylamine-glycine ligase activity	1	2		GO:0015788	UDP-N-acetylglucosamine transport	1	0
GO:0004638	phosphoribosylaminoimidazole carboxylase activity	1	0		GO:0007624	ultradian rhythm	1	0
GO:0004643	phosphoribosylaminoimidazolecarboxamide formyltransferase activity	2	0		GO:0006987	unfolded protein response, activation of signaling protein kinase/endonuclease	1	0
GO:0004639	phosphoribosylaminoimidazolesuccinocarboxamide synthase activity	1	0		GO:0006988	unfolded protein response, cleavage of primary transcript encoding UFP-specific transcription factor	1	0
GO:0004635	phosphoribosyl-AMP cyclohydrolase activity	1	0		GO:0006989	unfolded protein response, ligation of mRNA encoding UFP-specific transcription factor by RNA ligase	1	8
GO:0004640	phosphoribosylanthranilate isomerase activity	1	0		GO:0006990	unfolded protein response, target gene transcriptional activation	1	0
GO:0004636	phosphoribosyl-ATP diphosphatase activity	2	0		GO:0046107	uracil biosynthesis	1	5
GO:0004641	phosphoribosylformylglycinamidine cyclo-ligase activity	1	2		GO:0015857	uracil transport	1	0
GO:0004642	phosphoribosylformylglycinamidine synthase activity	1	0		GO:0019627	urea metabolism	1	3
GO:0004644	phosphoribosylglycinamide formyltransferase activity	1	0		GO:0015840	urea transport	2	0
GO:0004647	phosphoserine phosphatase activity	1	0		GO:0006218	uridine catabolism	1	0
GO:0004648	phosphoserine transaminase activity	1	0		GO:0015862	uridine transport	1	0
GO:0003716	Pol I transcription termination factor activity	1	6		GO:0006780	uroporphyrinogen III biosynthesis	1	0
GO:0016944	Pol II transcription elongation factor activity	17	17		GO:0007035	vacuolar acidification	19	2
GO:0008143	poly(A) binding	4	20		GO:0007039	vacuolar protein catabolism	7	13
GO:0004535	poly(A)-specific ribonuclease activity	2	5		GO:0006624	vacuolar protein processing/maturation	3	0
GO:0004650	polygalacturonase activity	1	0		GO:0000011	vacuole inheritance	14	35
GO:0004651	polynucleotide 5'-phosphatase activity	2	0		GO:0006574	valine catabolism	1	3
GO:0004652	polynucleotide adenylyltransferase activity	1	3		GO:0006438	valyl-tRNA aminoacylation	1	2
GO:0017120	polyphosphoinositide phosphatase activity	1	1		GO:0000038	very-long-chain fatty acid metabolism	2	3
GO:0004655	porphobilinogen synthase activity	1	0		GO:0016050	vesicle organization and biogenesis	7	19
GO:0008159	positive transcription elongation factor activity	1	0		GO:0030050	vesicle transport along actin filament	1	3
GO:0005267	potassium channel activity	2	0		GO:0019048	virus-host interaction	6	2
GO:0015386	potassium:hydrogen antiporter activity	1	0		GO:0006774	vitamin B12 reduction	1	0
GO:0030627	pre-mRNA 5' splice site binding	1	0		GO:0009231	vitamin B2 biosynthesis	6	0
GO:0004727	prenylated protein tyrosine phosphatase activity	1	1		GO:0006833	water transport	3	0
GO:0008487	prenyl-dependent CAAX protease activity	2	0		GO:0005998	xylulose catabolism	1	7
GO:0004664	prephenate dehydratase activity	1	0		GO:0006882	zinc ion homeostasis	6	5
GO:0008977	prephenate dehydrogenase activity	1	2		total functions		3334	3198
GO:0004657	proline dehydrogenase activity	1	0		total proteins		2307	1458
GO:0004827	proline-tRNA ligase activity	2	8		average functions/protein		1.44517	2.19342
GO:0008538	proteasome activator activity	1	2
GO:0030674	protein binding, bridging	2	4
GO:0008320	protein carrier activity	9	57
GO:0000211	protein degradation tagging activity	2	21
GO:0003756	protein disulfide isomerase activity	5	1
GO:0004660	protein farnesyltransferase activity	2	0
GO:0030295	protein kinase activator activity	5	0
GO:0004697	protein kinase C activity	1	1
GO:0004682	protein kinase CK2 activity	4	38
GO:0008418	protein N-terminal asparagine amidohydrolase activity	1	0
GO:0008157	protein phosphatase 1 binding	1	0
GO:0004864	protein phosphatase inhibitor activity	1	0
GO:0008598	protein phosphatase type 1, intrinsic catalyst activity	1	2
GO:0008599	protein phosphatase type 1, intrinsic regulator activity	3	13
GO:0008601	protein phosphatase type 2A, intrinsic regulator activity	2	0
GO:0015071	protein phosphatase type 2C activity	6	25
GO:0017028	protein stabilization activity	1	0
GO:0008565	protein transporter activity	40	19
GO:0008330	protein tyrosine/threonine phosphatase activity	1	0
GO:0016274	protein-arginine N-methyltransferase activity	3	7
GO:0003810	protein-glutamine gamma-glutamyltransferase activity	1	0
GO:0000318	protein-methionine-R-oxide reductase activity	1	0
GO:0008113	protein-methionine-S-oxide reductase activity	1	0
GO:0004671	protein-S-isoprenylcysteine O-methyltransferase activity	1	0
GO:0004713	protein-tyrosine kinase activity	1	1
GO:0008495	protoheme IX farnesyltransferase activity	1	0
GO:0004729	protoporphyrinogen oxidase activity	1	0
GO:0009982	pseudouridine synthase activity	1	3
GO:0004730	pseudouridylate synthase activity	8	3
GO:0004731	purine-nucleoside phosphorylase activity	1	1
GO:0008534	purine-specific oxidized base lesion DNA N-glycosylase activity	2	0
GO:0030170	pyridoxal phosphate binding	1	0
GO:0004733	pyridoxamine-phosphate oxidase activity	1	0
GO:0000703	pyrimidine-specific oxidized base lesion DNA N-glycosylase activity	2	0
GO:0004735	pyrroline-5-carboxylate reductase activity	1	2
GO:0004736	pyruvate carboxylase activity	2	3
GO:0004737	pyruvate decarboxylase activity	4	5
GO:0004739	pyruvate dehydrogenase (lipoamide) activity	2	5
GO:0004743	pyruvate kinase activity	2	0
GO:0005084	Rab escort protein activity	1	1
GO:0005093	RAB GDP-dissociation inhibitor activity	1	0
GO:0005097	Rab GTPase activator activity	7	5
GO:0017112	Rab guanyl-nucleotide exchange factor activity	2	6
GO:0017137	Rab interactor activity	2	0
GO:0003928	RAB small monomeric GTPase activity	7	14
GO:0004663	RAB-protein geranylgeranyltransferase activity	2	1
GO:0005098	Ran GTPase activator activity	1	0
GO:0008536	RAN protein binding	4	5
GO:0003929	RAN small monomeric GTPase activity	2	2
GO:0005099	Ras GTPase activator activity	3	9
GO:0005088	Ras guanyl-nucleotide exchange factor activity	3	8
GO:0003930	RAS small monomeric GTPase activity	3	1
GO:0000150	recombinase activity	2	4
GO:0016299	regulator of G-protein signaling activity	1	0
GO:0008619	RHEB small monomeric GTPase activity	1	2
GO:0005094	Rho GDP-dissociation inhibitor activity	1	0
GO:0005100	Rho GTPase activator activity	9	15
GO:0005089	Rho guanyl-nucleotide exchange factor activity	4	7
GO:0003931	Rho small monomeric GTPase activity	6	6
GO:0008531	riboflavin kinase activity	1	0
GO:0004746	riboflavin synthase activity	1	0
GO:0004747	ribokinase activity	1	0
GO:0004523	ribonuclease H activity	3	7
GO:0004525	ribonuclease III activity	1	0
GO:0000171	ribonuclease MRP activity	10	2
GO:0004526	ribonuclease P activity	11	1
GO:0004748	ribonucleoside-diphosphate reductase activity	4	9
GO:0004751	ribose-5-phosphate isomerase activity	1	0
GO:0004749	ribose-phosphate diphosphokinase activity	5	2
GO:0000182	ribosomal DNA (rDNA) binding	6	3
GO:0004750	ribulose-phosphate 3-epimerase activity	1	0
GO:0000339	RNA cap binding	1	2
GO:0008419	RNA lariat debranching enzyme activity	1	0
GO:0003972	RNA ligase (ATP) activity	1	1
GO:0003701	RNA polymerase I transcription factor activity	10	7
GO:0016455	RNA polymerase II transcription mediator activity	20	84
GO:0003709	RNA polymerase III transcription factor activity	10	15
GO:0003963	RNA-3'-phosphate cyclase activity	1	0
GO:0000179	rRNA (adenine-N6,N6-)-dimethyltransferase activity	1	11
GO:0008989	rRNA (guanine-N1-)-methyltransferase activity	1	3
GO:0008650	rRNA (uridine-2'-O-)-methyltransferase activity	1	0
GO:0042134	rRNA primary transcript binding	5	25
GO:0030559	rRNA pseudouridylation guide activity	18	0
GO:0004247	saccharolysin activity	1	0
GO:0004196	saccharopepsin activity	1	3
GO:0004754	saccharopine dehydrogenase (NAD, L-lysine-forming) activity	1	0
GO:0004755	saccharopine dehydrogenase (NADP, L-glutamate-forming) activity	1	5
GO:0000095	S-adenosylmethionine transporter activity	1	5
GO:0003932	SAR small monomeric GTPase activity	1	1
GO:0004758	serine C-palmitoyltransferase activity	2	0
GO:0004828	serine-tRNA ligase activity	2	2
GO:0004252	serine-type endopeptidase activity	2	2
GO:0004764	shikimate 5-dehydrogenase activity	1	6
GO:0004765	shikimate kinase activity	1	6
GO:0015344	siderochrome-iron (ferrioxamine) uptake transporter activity	1	0
GO:0005047	signal recognition particle binding	2	0
GO:0000014	single-stranded DNA specific endodeoxyribonuclease activity	5	26
GO:0009006	siroheme synthase activity	1	0
GO:0000100	S-methylmethionine transporter activity	1	6
GO:0000149	SNARE binding	3	0
GO:0004679	SNF1A/AMP-activated protein kinase activity	4	9
GO:0030515	snoRNA binding	23	100
GO:0030563	snRNA 2'-O-ribose methylation guide activity	42	0
GO:0005272	sodium channel activity	1	0
GO:0015319	sodium:inorganic phosphate symporter activity	1	0
GO:0005483	soluble NSF attachment protein activity	1	0
GO:0016566	specific transcriptional repressor activity	8	10
GO:0004766	spermidine synthase activity	1	0
GO:0015606	spermidine transporter activity	2	0
GO:0016768	spermine synthase activity	1	0
GO:0000297	spermine transporter activity	4	3
GO:0008117	sphinganine-1-phosphate aldolase activity	1	0
GO:0000170	sphingosine hydroxylase activity	1	0
GO:0042392	sphingosine-1-phosphate phosphatase activity	2	0
GO:0004506	squalene monooxygenase activity	1	1
GO:0004768	stearoyl-CoA 9-desaturase activity	1	2
GO:0008398	sterol 14-demethylase activity	1	1
GO:0003838	sterol 24-C-methyltransferase activity	1	0
GO:0016906	sterol 3-beta-glucosyltransferase activity	1	1
GO:0004772	sterol O-acyltransferase activity	2	0
GO:0015248	sterol transporter activity	1	0
GO:0005199	structural constituent of cell wall	11	32
GO:0030527	structural constituent of chromatin	2	0
GO:0005200	structural constituent of cytoskeleton	49	78
GO:0017056	structural constituent of nuclear pore	4	10
GO:0003735	structural constituent of ribosome	224	28
GO:0008177	succinate dehydrogenase (ubiquinone) activity	5	3
GO:0005469	succinate:fumarate antiporter activity	1	2
GO:0004775	succinate-CoA ligase (ADP-forming) activity	2	3
GO:0004781	sulfate adenylyltransferase (ATP) activity	1	0
GO:0008271	sulfate porter activity	1	3
GO:0004783	sulfite reductase (NADPH) activity	2	0
GO:0000319	sulfite transporter activity	1	0
GO:0000907	sulfonate dioxygenase activity	1	0
GO:0019948	SUMO activating enzyme activity	2	0
GO:0019789	SUMO ligase activity	1	4
GO:0016929	SUMO-specific protease activity	2	0
GO:0016532	superoxide dismutase copper chaperone activity	1	0
GO:0003721	telomeric template RNA reverse transcriptase activity	1	0
GO:0000332	template for synthesis of G-rich strand of telomere DNA activity	1	0
GO:0004326	tetrahydrofolylpolyglutamate synthase activity	2	0
GO:0004788	thiamin diphosphokinase activity	1	0
GO:0015234	thiamin transporter activity	1	2
GO:0004789	thiamin-phosphate diphosphorylase activity	1	0
GO:0016972	thiol oxidase activity	2	0
GO:0009031	thiol peroxidase activity	1	0
GO:0030508	thiol-disulfide exchange intermediate activity	8	9
GO:0008379	thioredoxin peroxidase activity	5	12
GO:0004791	thioredoxin-disulfide reductase activity	2	0
GO:0004792	thiosulfate sulfurtransferase activity	1	0
GO:0004793	threonine aldolase activity	1	0
GO:0004794	threonine ammonia-lyase activity	2	1
GO:0004795	threonine synthase activity	1	1
GO:0004829	threonine-tRNA ligase activity	2	0
GO:0004798	thymidylate kinase activity	1	0
GO:0004799	thymidylate synthase activity	1	0
GO:0046547	trans-aconitate 3-methyltransferase activity	1	0
GO:0004801	transaldolase activity	2	1
GO:0003713	transcription co-activator activity	11	28
GO:0003714	transcription co-repressor activity	16	27
GO:0003700	transcription factor activity	53	111
GO:0016563	transcriptional activator activity	33	51
GO:0000010	trans-hexaprenyltranstransferase activity	1	1
GO:0004802	transketolase activity	2	0
GO:0003746	translation elongation factor activity	13	24
GO:0003743	translation initiation factor activity	28	168
GO:0016149	translation release factor activity, codon specific	1	4
GO:0030371	translation repressor activity	3	5
GO:0004805	trehalose phosphatase activity	1	0
GO:0015574	trehalose transporter activity	1	0
GO:0004806	triacylglycerol lipase activity	2	2
GO:0005371	tricarboxylate carrier activity	2	16
GO:0045462	trichothecene 3-O-acetyltransferase activity	1	0
GO:0004807	triose-phosphate isomerase activity	1	3
GO:0030533	triplet codon-amino acid adaptor activity	300	0
GO:0045142	triplex DNA binding	1	0
GO:0004808	tRNA (5-methylaminomethyl-2-thiouridylate)-methyltransferase activity	1	0
GO:0016428	tRNA (cytosine-5-)-methyltransferase activity	1	0
GO:0004809	tRNA (guanine-N2-)-methyltransferase activity	1	0
GO:0008176	tRNA (guanine-N7-)-methyltransferase activity	2	0
GO:0016424	tRNA (guanosine) methyltransferase activity	1	3
GO:0000215	tRNA 2'-phosphotransferase activity	1	0
GO:0004810	tRNA adenylyltransferase activity	1	0
GO:0000049	tRNA binding	3	1
GO:0017150	tRNA dihydrouridine synthase activity	4	0
GO:0004811	tRNA isopentenyltransferase activity	1	0
GO:0008251	tRNA specific adenosine deaminase activity	3	0
GO:0000213	tRNA-intron endonuclease activity	4	13
GO:0004833	tryptophan 2,3-dioxygenase activity	1	0
GO:0004834	tryptophan synthase activity	1	1
GO:0004830	tryptophan-tRNA ligase activity	2	0
GO:0005486	t-SNARE activity	8	1
GO:0000156	two-component response regulator activity	2	0
GO:0000155	two-component sensor molecule activity	1	0
GO:0004831	tyrosine-tRNA ligase activity	2	0
GO:0017005	tyrosyl-DNA phosophodiesterase activity	1	2
GO:0030620	U2 snRNA binding	1	2
GO:0017070	U6 snRNA binding	2	12
GO:0008121	ubiquinol-cytochrome-c reductase activity	9	4
GO:0008425	ubiquinone biosynthesis methyltransferase activity	1	2
GO:0015997	ubiquinone biosynthesis monooxygenase activity	1	0
GO:0004839	ubiquitin activating enzyme activity	2	5
GO:0004840	ubiquitin conjugating enzyme activity	15	8
GO:0008640	ubiquitin-like conjugating enzyme activity	3	2
GO:0004842	ubiquitin-protein ligase activity	34	65
GO:0004843	ubiquitin-specific protease activity	17	17
GO:0005459	UDP-galactose transporter activity	1	0
GO:0003980	UDP-glucose:glycoprotein glucosyltransferase activity	1	0
GO:0003977	UDP-N-acetylglucosamine diphosphorylase activity	1	0
GO:0005462	UDP-N-acetylglucosamine transporter activity	1	0
GO:0003975	UDP-N-acetylglucosamine-dolichyl-phosphate N-acetylglucosaminephosphotransferase activity	1	0
GO:0004844	uracil DNA N-glycosylase activity	1	0
GO:0015505	uracil permease activity	1	0
GO:0004845	uracil phosphoribosyltransferase activity	1	0
GO:0004847	urea carboxylase activity	1	3
GO:0015204	urea transporter activity	1	0
GO:0004848	ureidoglycolate hydrolase activity	1	2
GO:0045134	uridine diphosphatase activity	1	1
GO:0004849	uridine kinase activity	2	1
GO:0015213	uridine transporter activity	1	0
GO:0042292	URM1 activating enzyme activity	1	0
GO:0004851	uroporphyrin-III C-methyltransferase activity	1	0
GO:0004853	uroporphyrinogen decarboxylase activity	1	0
GO:0004852	uroporphyrinogen-III synthase activity	1	0
GO:0003983	UTP-glucose-1-phosphate uridylyltransferase activity	1	0
GO:0003982	UTP-hexose-1-phosphate uridylyltransferase activity	1	13
GO:0004832	valine-tRNA ligase activity	1	7
GO:0008308	voltage-dependent ion-selective channel activity	2	1
GO:0005247	voltage-gated chloride channel activity	1	0
GO:0005485	v-SNARE activity	16	11
GO:0015250	water channel activity	3	0
GO:0008451	Xaa-Pro aminopeptidase activity	2	0
GO:0008559	xenobiotic-transporting ATPase activity	5	10
GO:0004856	xylulokinase activity	1	1
GO:0003894	zeta DNA polymerase activity	2	0
GO:0008270	zinc ion binding	1	0
total functions		2755	3617
total proteins		2583	1852
average functions/protein		1.06659	1.95302
