# Supplementary material for: AVID: An integrative framework for discovering functional relationships among proteins
Source: BMC Bioinformatics. 2005 Jun 1;6:136. doi: 10.1186/1471-2105-6-136 (PMC1177925; doi:10.1186/1471-2105-6-136)
Supplement: Additional File 6 — MF level 2, BP level 3, CC level 4 categories. [file 1471-2105-6-136-S6.xls]

## Sheet: funcCatsAtCoarseLevel.txt
Jiang & Keating
AVID: An integrative framework for discovering functional relationships among proteins
Additional file 6
List of GO terms at BP level 3, MF level 2 and CC level 4
BP level_3
aging ; GO:0007568
cell communication ; GO:0007154
cell death ; GO:0008219
cell growth and/or maintenance ; GO:0008151
conjugation ; GO:0000746
death ; GO:0016265
growth ; GO:0040007
homeostasis ; GO:0042592
membrane fusion ; GO:0006944
metabolism ; GO:0008152
morphogenesis ; GO:0009653
osmoregulation ; GO:0018987
pathogenesis ; GO:0009405
pigmentation ; GO:0048066
regulation of gene expression, epigenetic ; GO:0040029
reproduction ; GO:0000003
respiratory gaseous exchange ; GO:0007585
response to endogenous stimulus ; GO:0009719
response to external stimulus ; GO:0009605
response to stress ; GO:0006950
rhythmic behavior ; GO:0007622
secretion ; GO:0046903
sex determination ; GO:0007530
virus-host interaction ; GO:0019048
MF level_2
antioxidant activity ; GO:0016209
binding ; GO:0005488
catalytic activity ; GO:0003824
cell adhesion molecule activity ; GO:0005194
chaperone activity ; GO:0003754
chaperone regulator activity ; GO:0030188
cytoskeletal regulator activity ; GO:0008580
enzyme regulator activity ; GO:0030234
motor activity ; GO:0003774
protein stabilization activity ; GO:0017028
protein tagging activity ; GO:0008638
signal transducer activity ; GO:0004871
structural molecule activity ; GO:0005198
transcription regulator activity ; GO:0030528
translation regulator activity ; GO:0045182
transporter activity ; GO:0005215
triplet codon-amino acid adaptor activity ; GO:0030533
CC level_4
bud neck ; GO:0005935
bud tip ; GO:0005934
calcineurin complex ; GO:0005955
cell cortex ; GO:0005938
cell wall ; GO:0005618
chromosome ; GO:0005694
cyclin-dependent protein kinase holoenzyme complex ; GO:0000307
cytoplasm ; GO:0005737
endomembrane system ; GO:0012505
endosome membrane ; GO:0010008
exosome (RNase complex) ; GO:0000178
extrinsic to membrane ; GO:0019898
incipient bud site ; GO:0000131
inner membrane ; GO:0019866
insoluble fraction ; GO:0005626
integral to membrane ; GO:0016021
membrane fraction ; GO:0005624
mitochondrial membrane ; GO:0005740
nucleoid ; GO:0009295
nucleus ; GO:0005634
outer membrane ; GO:0019867
periplasmic space (sensu Fungi) ; GO:0030287
peroxisomal membrane ; GO:0005778
plasma membrane ; GO:0005886
prospore ; GO:0042764
prospore membrane ; GO:0005628
protein phosphatase type 1 complex ; GO:0000164
protein phosphatase type 2A complex ; GO:0000159
proton-transporting ATP synthase complex ; GO:0045259
pyruvate dehydrogenase complex ; GO:0045254
respiratory chain complex I ; GO:0045271
respiratory chain complex II ; GO:0045273
respiratory chain complex III ; GO:0045275
respiratory chain complex IV ; GO:0045277
ribonucleoprotein complex ; GO:0030529
site of polarized growth (sensu Fungi) ; GO:0030483
soluble fraction ; GO:0005625
succinate dehydrogenase complex (ubiquinone) ; GO:0045257
ubiquitin ligase complex ; GO:0000151
vacuolar membrane ; GO:0005774
