# Supplementary material for: AVID: An integrative framework for discovering functional relationships among proteins
Source: BMC Bioinformatics. 2005 Jun 1;6:136. doi: 10.1186/1471-2105-6-136 (PMC1177925; doi:10.1186/1471-2105-6-136)
Supplement: Additional File 7 — Proteins with novel predictions in all three categories: MF, BP and CC [file 1471-2105-6-136-S7.xls]

## Sheet: threeNovelPredictions_can 2.txt
Jiang & Keating
AVID: An integrative framework for discovering functional relationships among proteins
Additional file 7
AVID GO annotations for proteins with novel predictions in all three categories: BP, MF and CC (at the time of the work).
NOTE: many other predictions were made, this file lists only the 85 proteins for which a novel prediction was made in all three GO categories.
ORF	BP	MF	CC
YBR267W	ribosomal large subunit assembly and maintenance ; GO:0000027;nucleosome assembly ; GO:0006334;ribosomal large subunit biogenesis ; GO:0042273	translation initiation factor activity ; GO:0003743	eukaryotic translation initiation factor 3 complex ; GO:0005852
YMR310C	pseudouridine synthesis ; GO:0001522	pseudouridine synthase activity ; GO:0009982;RNA polymerase II transcription mediator activity ; GO:0016455;ATP dependent RNA helicase activity ; GO:0004004	proteasome regulatory particle, base subcomplex (sensu Eukarya) ; GO:0008540;snRNP U6 ; GO:0005688;snRNP U5 ; GO:0005682;snRNP U4 ; GO:0005687;small nucleolar ribonucleoprotein complex ; GO:0005732;nuclear nucleosome ; GO:0000788;proteasome core complex, beta-subunit complex (sensu Eukarya) ; GO:0019774
YEL015W	deadenylation-dependent decapping ; GO:0000290	cystathionine beta-synthase activity ; GO:0004122;DNA-directed RNA polymerase activity ; GO:0003899	cytoplasmic mRNA processing body ; GO:0000932
YNL201C	RNA elongation from Pol II promoter ; GO:0006368	transcription factor activity ; GO:0003700;Pol II transcription elongation factor activity ; GO:0016944;alpha DNA polymerase activity ; GO:0003889	transcription elongation factor complex ; GO:0008023;alpha DNA polymerase:primase complex ; GO:0005658
YKL056C	mitochondrial translocation ; GO:0006628;selenocysteine metabolism ; GO:0016259;nascent polypeptide association ; GO:0006444;glycolysis ; GO:0006096;tRNA-nucleus export ; GO:0006409;regulation of translational elongation ; GO:0006448;calcium-mediated signaling ; GO:0019722	translation initiation factor activity ; GO:0003743	nascent polypeptide-associated complex ; GO:0005854;shmoo tip ; GO:0005937
YPL260W	vacuole inheritance ; GO:0000011;mitochondrion inheritance ; GO:0000001;apical bud growth ; GO:0007118;isotropic bud growth ; GO:0007119	structural constituent of cytoskeleton ; GO:0005200	nuclear telomere cap complex ; GO:0000783;actin cortical patch (sensu Saccharomyces) ; GO:0005857;nuclear condensin complex ; GO:0000799
YIL121W	galactose metabolism ; GO:0006012;alpha-glucoside transport ; GO:0000017;trehalose transport ; GO:0015771;spore wall assembly (sensu Saccharomyces) ; GO:0007152;extracellular carbohydrate transport ; GO:0006859	glucose transporter activity ; GO:0005355	integral to plasma membrane ; GO:0005887
YDL167C	regulation of translational initiation ; GO:0006446;mRNA catabolism, nonsense-mediated ; GO:0000184	translation initiation factor activity ; GO:0003743	heterogeneous nuclear ribonucleoprotein complex ; GO:0030530
YPL009C	ribosomal large subunit assembly and maintenance ; GO:0000027;processing of 20S pre-rRNA ; GO:0030490;nucleosome assembly ; GO:0006334;ribosomal large subunit biogenesis ; GO:0042273	translation initiation factor activity ; GO:0003743;nucleocytoplasmic transporter activity ; GO:0005487	cytosolic small ribosomal subunit (sensu Eukarya) ; GO:0005843;small nucleolar ribonucleoprotein complex ; GO:0005732;cytosolic large ribosomal subunit (sensu Eukarya) ; GO:0005842;integral to plasma membrane ; GO:0005887
YHR122W	valyl-tRNA aminoacylation ; GO:0006438;regulation of translational initiation ; GO:0006446;protein folding ; GO:0006457	cation-transporting ATPase activity ; GO:0019829;heat shock protein activity ; GO:0003773;valine-tRNA ligase activity ; GO:0004832;translation initiation factor activity ; GO:0003743	transcription factor TFIID complex ; GO:0005669
YPL014W	regulation of CDK activity ; GO:0000079	cyclin-dependent protein kinase, intrinsic regulator activity ; GO:0016538	protein kinase CK2 complex ; GO:0005956;pre-replicative complex ; GO:0005656
YOL137W	galactose metabolism ; GO:0006012;polyamine transport ; GO:0015846;extracellular carbohydrate transport ; GO:0006859	glucose transporter activity ; GO:0005355	integral to plasma membrane ; GO:0005887
YIR003W	polar budding ; GO:0007121	F-actin capping activity ; GO:0003782	F-actin capping protein complex ; GO:0008290;actin cortical patch (sensu Saccharomyces) ; GO:0005857
YKR060W	processing of 20S pre-rRNA ; GO:0030490	snoRNA binding ; GO:0030515	small nucleolar ribonucleoprotein complex ; GO:0005732
YKL195W	35S primary transcript processing ; GO:0006365;rRNA-nucleus export ; GO:0006407;ER to Golgi transport ; GO:0006888;O-linked glycosylation ; GO:0006493;nuclear pore organization and biogenesis ; GO:0006999	Pol II transcription elongation factor activity ; GO:0016944;translation initiation factor activity ; GO:0003743;structural constituent of ribosome ; GO:0003735	mitochondrial large ribosomal subunit ; GO:0005762
YDR049W	ribosomal large subunit assembly and maintenance ; GO:0000027;nucleosome assembly ; GO:0006334;ribosomal large subunit biogenesis ; GO:0042273	protein phosphatase type 1, intrinsic regulator activity ; GO:0008599	alpha,alpha-trehalose-phosphate synthase complex (UDP-forming) ; GO:0005946;protein phosphatase type 1 complex ; GO:0000164
YMR075W	histone acetylation ; GO:0016573;histone methylation ; GO:0016571;chromatin silencing at telomere ; GO:0006348	RNA polymerase II transcription mediator activity ; GO:0016455;general transcriptional repressor activity ; GO:0016565	nucleosome remodeling complex ; GO:0005679;nuclear nucleosome ; GO:0000788
YDL048C	tRNA splicing ; GO:0006388	transcription factor activity ; GO:0003700	tRNA-intron endonuclease complex ; GO:0000214;nuclear inner membrane ; GO:0005637
YEL043W	axial budding ; GO:0007120	structural constituent of cytoskeleton ; GO:0005200	shmoo tip ; GO:0005937;nuclear cohesin complex ; GO:0000798
YEL018W	histone acetylation ; GO:0016573	chromatin binding ; GO:0003682	nuclear nucleosome ; GO:0000788
YDL115C	transcription initiation from Pol II promoter ; GO:0006367;G1-specific transcription in mitotic cell cycle ; GO:0000114	DNA-directed RNA polymerase activity ; GO:0003899	DNA-directed RNA polymerase II, core complex ; GO:0005665
YJL017W	regulation of translational initiation ; GO:0006446;mature ribosome assembly ; GO:0042256;GTP biosynthesis ; GO:0006183;selenocysteine metabolism ; GO:0016259;cysteine biosynthesis ; GO:0019344	translation release factor activity, codon specific ; GO:0016149	incipient bud site ; GO:0000131;eukaryotic translation initiation factor 3 complex ; GO:0005852
YLR136C	processing of 20S pre-rRNA ; GO:0030490	protein kinase CK2 activity ; GO:0004682	small nucleolar ribonucleoprotein complex ; GO:0005732
YOR353C	RAS protein signal transduction ; GO:0007265;post-chaperonin tubulin folding pathway ; GO:0007023;alpha-tubulin folding ; GO:0007024;poly(A) tail shortening ; GO:0000289	3'-5' exoribonuclease activity ; GO:0000175	nascent polypeptide-associated complex ; GO:0005854
YPR143W	ribosomal large subunit biogenesis ; GO:0042273	7S RNA binding ; GO:0008312;ATP dependent RNA helicase activity ; GO:0004004;5S rRNA binding ; GO:0008097	small nucleolar ribonucleoprotein complex ; GO:0005732
YLR154C	regulation of transcription from Pol I promoter ; GO:0006356;protein amino acid phosphorylation ; GO:0006468;flocculation ; GO:0000128	protein kinase CK2 activity ; GO:0004682	protein kinase CK2 complex ; GO:0005956
YLR271W	protein amino acid phosphorylation ; GO:0006468;transcription initiation from Pol III promoter ; GO:0006384	RNA polymerase III transcription factor activity ; GO:0003709;UTP-hexose-1-phosphate uridylyltransferase activity ; GO:0003982;epsilon DNA polymerase activity ; GO:0003893	signal recognition particle ; GO:0005786;cytosolic small ribosomal subunit (sensu Eukarya) ; GO:0005843;transcription factor TFIIIC complex ; GO:0000127
YJL069C	processing of 20S pre-rRNA ; GO:0030490	snoRNA binding ; GO:0030515	small nucleolar ribonucleoprotein complex ; GO:0005732
YFL013C	negative regulation of transcription from Pol II promoter by pheromones ; GO:0046020	chromatin binding ; GO:0003682	nucleosome remodeling complex ; GO:0005679
YER092W	histone acetylation ; GO:0016573;mitochondrion inheritance ; GO:0000001;chromatin silencing at HML and HMR (sensu Saccharomyces) ; GO:0006347;invasive growth ; GO:0007125;histone deacetylation ; GO:0016575;mitochondrial genome maintenance ; GO:0000002;chromatin silencing at ribosomal DNA (rDNA) ; GO:0000183;chromatin silencing at telomere ; GO:0006348	chromatin binding ; GO:0003682	nucleosome remodeling complex ; GO:0005679
YGR067C	G1-specific transcription in mitotic cell cycle ; GO:0000114	transcription factor activity ; GO:0003700	polysome ; GO:0005844;eukaryotic translation initiation factor 3 complex ; GO:0005852;nuclear nucleosome ; GO:0000788
YGR017W	protein amino acid phosphorylation ; GO:0006468	protein kinase CK2 activity ; GO:0004682	protein kinase CK2 complex ; GO:0005956
YNL132W	processing of 20S pre-rRNA ; GO:0030490	snoRNA binding ; GO:0030515	small nucleolar ribonucleoprotein complex ; GO:0005732
YER077C	acetyl-CoA biosynthesis from pyruvate ; GO:0006086;ATP synthesis coupled proton transport ; GO:0015986;rRNA modification ; GO:0000154	rRNA (guanine-N1-)-methyltransferase activity ; GO:0008989;acetolactate synthase activity ; GO:0003984;isocitrate dehydrogenase (NAD) activity ; GO:0004449;hydrogen-transporting ATP synthase activity, rotational mechanism ; GO:0046933	pyruvate dehydrogenase complex (sensu Eukarya) ; GO:0005967;signal recognition particle ; GO:0005786;small nucleolar ribonucleoprotein complex ; GO:0005732;proton-transporting ATP synthase, central stalk (sensu Eukarya) ; GO:0005756
YHR059W	malate metabolism ; GO:0006108;tricarboxylic acid cycle ; GO:0006099;aerobic respiration ; GO:0009060;ribosomal small subunit assembly and maintenance ; GO:0000028	structural constituent of ribosome ; GO:0003735	mitochondrial small ribosomal subunit ; GO:0005763
YOL087C	chromatin silencing at telomere ; GO:0006348	translation initiation factor activity ; GO:0003743	eukaryotic translation initiation factor 3 complex ; GO:0005852
YLR427W	35S primary transcript processing ; GO:0006365;RNA elongation from Pol II promoter ; GO:0006368;protein amino acid phosphorylation ; GO:0006468	translation initiation factor activity ; GO:0003743	cytosolic small ribosomal subunit (sensu Eukarya) ; GO:0005843
YKL095W	protein amino acid phosphorylation ; GO:0006468;bud site selection ; GO:0000282;DNA damage response, signal transduction resulting in cell cycle arrest ; GO:0000077	transcriptional activator activity ; GO:0016563;ATP dependent RNA helicase activity ; GO:0004004	snRNP U2 ; GO:0005686
YJR041C	35S primary transcript processing ; GO:0006365;processing of 20S pre-rRNA ; GO:0030490;U2-type spliceosome dissembly ; GO:0000391;rRNA modification ; GO:0000154	snoRNA binding ; GO:0030515	small nucleolar ribonucleoprotein complex ; GO:0005732
YNL224C	assembly of spliceosomal tri-snRNP ; GO:0000244	U6 snRNA binding ; GO:0017070	snRNP U6 ; GO:0005688;small nucleolar ribonucleoprotein complex ; GO:0005732
YDR295C	DNA unwinding ; GO:0006268;vacuole inheritance ; GO:0000011;mitochondrion inheritance ; GO:0000001;DNA replication, priming ; GO:0006269;apical bud growth ; GO:0007118;isotropic bud growth ; GO:0007119;postreplication repair ; GO:0006301	single-stranded DNA specific endodeoxyribonuclease activity ; GO:0000014;ATP dependent DNA helicase activity ; GO:0004003;DNA strand annealing activity ; GO:0000739;microtubule motor activity ; GO:0003777	DNA replication factor A complex ; GO:0005662
YKL014C	35S primary transcript processing ; GO:0006365;rRNA modification ; GO:0000154	snoRNA binding ; GO:0030515;ATP dependent RNA helicase activity ; GO:0004004;DNA-directed RNA polymerase activity ; GO:0003899	small nucleolar ribonucleoprotein complex ; GO:0005732
YDR365C	processing of 20S pre-rRNA ; GO:0030490	snoRNA binding ; GO:0030515;5S rRNA binding ; GO:0008097	small nucleolar ribonucleoprotein complex ; GO:0005732
YKL143W	ergosterol biosynthesis ; GO:0006696;nascent polypeptide association ; GO:0006444;processing of 20S pre-rRNA ; GO:0030490;protein folding ; GO:0006457;regulation of translational elongation ; GO:0006448	snoRNA binding ; GO:0030515;translation initiation factor activity ; GO:0003743	small nucleolar ribonucleoprotein complex ; GO:0005732
YOR227W	snRNP protein-nucleus import ; GO:0006608;NLS-bearing substrate-nucleus import ; GO:0006607;snRNA-nucleus export ; GO:0006408;rRNA-nucleus export ; GO:0006407;sodium ion homeostasis ; GO:0006883;ribosomal protein-nucleus import ; GO:0006610;tRNA splicing ; GO:0006388;ribosomal large subunit assembly and maintenance ; GO:0000027;nuclear pore organization and biogenesis ; GO:0006999;microtubule sta…	translation initiation factor activity ; GO:0003743	eukaryotic translation initiation factor 3 complex ; GO:0005852
YHR121W	mRNA capping ; GO:0006370	mRNA guanylyltransferase activity ; GO:0004484	small nucleolar ribonucleoprotein complex ; GO:0005732
YPR015C	G1-specific transcription in mitotic cell cycle ; GO:0000114	transcription factor activity ; GO:0003700	eukaryotic translation initiation factor 3 complex ; GO:0005852;DNA-directed RNA polymerase III complex ; GO:0005666
YML117W	mRNA polyadenylation ; GO:0006378;regulation of translational initiation ; GO:0006446;poly(A)+ mRNA-nucleus export ; GO:0016973;mRNA catabolism, nonsense-mediated ; GO:0000184;mRNA cleavage ; GO:0006379	translation initiation factor activity ; GO:0003743	incipient bud site ; GO:0000131;heterogeneous nuclear ribonucleoprotein complex ; GO:0030530;commitment complex ; GO:0000243;snRNP U2 ; GO:0005686;nuclear telomere cap complex ; GO:0000783;polysome ; GO:0005844;eukaryotic translation initiation factor 3 complex ; GO:0005852
YEL075C	35S primary transcript processing ; GO:0006365	ATP dependent RNA helicase activity ; GO:0004004	cytosolic large ribosomal subunit (sensu Eukarya) ; GO:0005842
YCR072C	processing of 20S pre-rRNA ; GO:0030490	snoRNA binding ; GO:0030515	eukaryotic translation initiation factor 3 complex ; GO:0005852
YLR287C	ribosomal large subunit assembly and maintenance ; GO:0000027	translation initiation factor activity ; GO:0003743;structural constituent of ribosome ; GO:0003735	standard-cytosolic large ribosomal subunit (sensu Eukarya) ; GO:0005842;cytosolic small ribosomal subunit (sensu Eukarya) ; GO:0005843
YDL076C	histone acetylation ; GO:0016573;chromatin silencing at HML and HMR (sensu Saccharomyces) ; GO:0006347;invasive growth ; GO:0007125;entry into meiosis ; GO:0042061;chromatin silencing at ribosomal DNA (rDNA) ; GO:0000183;chromatin silencing at telomere ; GO:0006348	RNA polymerase II transcription mediator activity ; GO:0016455;general transcriptional repressor activity ; GO:0016565	nucleosome remodeling complex ; GO:0005679;nuclear nucleosome ; GO:0000788
YPL222W	ATP synthesis coupled proton transport ; GO:0015986	hydrogen-transporting ATP synthase activity, rotational mechanism ; GO:0046933	proton-transporting ATP synthase, central stalk (sensu Eukarya) ; GO:0005756
YLR221C	processing of 20S pre-rRNA ; GO:0030490	ATP dependent RNA helicase activity ; GO:0004004	small nucleolar ribonucleoprotein complex ; GO:0005732
YMR237W	Golgi to plasma membrane transport ; GO:0006893;cell wall chitin biosynthesis ; GO:0006038;bud site selection ; GO:0000282	protein transporter activity ; GO:0008565	hydrogen-transporting ATPase V0 domain ; GO:0000220;dynactin complex ; GO:0005869;eukaryotic translation initiation factor 2B complex ; GO:0005851
YNL339C	35S primary transcript processing ; GO:0006365	ATP dependent RNA helicase activity ; GO:0004004	small nucleolar ribonucleoprotein complex ; GO:0005732;extracellular ; GO:0005576;septum ; GO:0030428
YPR169W	processing of 20S pre-rRNA ; GO:0030490;ribosomal large subunit biogenesis ; GO:0042273;virus-host interaction ; GO:0019048	snoRNA binding ; GO:0030515	small nucleolar ribonucleoprotein complex ; GO:0005732
YER139C	protein folding ; GO:0006457;protein amino acid phosphorylation ; GO:0006468;mRNA catabolism, nonsense-mediated ; GO:0000184;regulation of translational elongation ; GO:0006448	translation initiation factor activity ; GO:0003743	eukaryotic translation initiation factor 3 complex ; GO:0005852
YGR081C	processing of 20S pre-rRNA ; GO:0030490	snoRNA binding ; GO:0030515	small nucleolar ribonucleoprotein complex ; GO:0005732
YPR188C	vacuole inheritance ; GO:0000011;mitochondrion inheritance ; GO:0000001;axial budding ; GO:0007120;apical bud growth ; GO:0007118;isotropic bud growth ; GO:0007119;spindle pole body duplication (sensu Saccharomyces) ; GO:0007103	microfilament motor activity ; GO:0000146	actin cap (sensu Saccharomyces) ; GO:0000143
YOR179C	mRNA polyadenylation ; GO:0006378	cleavage/polyadenylation specificity factor activity ; GO:0030364	mRNA cleavage factor complex ; GO:0005849;mRNA cleavage and polyadenylation specificity factor complex ; GO:0005847
YER084W	response to heat ; GO:0009408;regulation of transcription from Pol I promoter ; GO:0006356;protein amino acid phosphorylation ; GO:0006468;flocculation ; GO:0000128	protein kinase CK2 activity ; GO:0004682	protein kinase CK2 complex ; GO:0005956
YLR375W	tRNA splicing ; GO:0006388	specific transcriptional repressor activity ; GO:0016566;transcriptional activator activity ; GO:0016563;tRNA-intron endonuclease activity ; GO:0000213;transcription factor activity ; GO:0003700	tRNA-intron endonuclease complex ; GO:0000214;nuclear inner membrane ; GO:0005637
YPR085C	processing of 20S pre-rRNA ; GO:0030490	snoRNA binding ; GO:0030515;translation initiation factor activity ; GO:0003743;transcriptional activator activity ; GO:0016563;GTP cyclohydrolase I activity ; GO:0003934	proton-transporting ATP synthase, central stalk (sensu Eukarya) ; GO:0005756;CCAAT-binding factor complex ; GO:0016602
YBL051C	mRNA polyadenylation ; GO:0006378;regulation of translational initiation ; GO:0006446;mRNA splice site selection ; GO:0006376;regulation of growth ; GO:0040008;poly(A)+ mRNA-nucleus export ; GO:0016973;mRNA catabolism, nonsense-mediated ; GO:0000184;mRNA cleavage ; GO:0006379;ribosomal small subunit assembly and maintenance ; GO:0000028	translation initiation factor activity ; GO:0003743	nascent polypeptide-associated complex ; GO:0005854;eukaryotic translation initiation factor 2B complex ; GO:0005851
YNL182C	nuclear migration (sensu Saccharomyces) ; GO:0000065;mitochondrial fission ; GO:0000266;mitochondrial genome maintenance ; GO:0000002;ribosomal large subunit biogenesis ; GO:0042273	snoRNA binding ; GO:0030515	small nucleolar ribonucleoprotein complex ; GO:0005732;eukaryotic translation initiation factor 3 complex ; GO:0005852
YOR220W	protein folding ; GO:0006457	peptidyl-prolyl cis-trans isomerase activity ; GO:0003755;ketol-acid reductoisomerase activity ; GO:0004455;MAP kinase kinase activity ; GO:0004708;ubiquitin conjugating enzyme activity ; GO:0004840;Ras GTPase activator activity ; GO:0005099;chaperone activator activity ; GO:0030189;translation initiation factor activity ; GO:0003743;pyruvate decarboxylase activity ; GO:0004737;MAP kinase kinase …	proteasome regulatory particle, base subcomplex (sensu Eukarya) ; GO:0008540;nascent polypeptide-associated complex ; GO:0005854
YBL046W	RNA elongation from Pol II promoter ; GO:0006368;invasive growth ; GO:0007125;positive regulation of transcription from Pol II promoter by pheromones ; GO:0007329	Pol II transcription elongation factor activity ; GO:0016944;transcription factor activity ; GO:0003700	transcription elongation factor complex ; GO:0008023
YJR072C	glycolysis ; GO:0006096;L-arginine transport ; GO:0015809;L-lysine transport ; GO:0015819;ER to Golgi transport ; GO:0006888;regulation of translational termination ; GO:0006449;protein amino acid phosphorylation ; GO:0006468	translation initiation factor activity ; GO:0003743	eukaryotic translation initiation factor 2B complex ; GO:0005851
YGR145W	processing of 20S pre-rRNA ; GO:0030490	snoRNA binding ; GO:0030515	small nucleolar ribonucleoprotein complex ; GO:0005732
YPR179C	DNA unwinding ; GO:0006268;DNA replication, priming ; GO:0006269;postreplication repair ; GO:0006301	single-stranded DNA specific endodeoxyribonuclease activity ; GO:0000014;ATP dependent DNA helicase activity ; GO:0004003;DNA strand annealing activity ; GO:0000739;microtubule motor activity ; GO:0003777	DNA replication factor A complex ; GO:0005662
YBL104C	processing of 20S pre-rRNA ; GO:0030490;chromatin silencing at telomere ; GO:0006348	translation elongation factor activity ; GO:0003746	pre-replicative complex ; GO:0005656
YIL091C	35S primary transcript processing ; GO:0006365	ATP dependent RNA helicase activity ; GO:0004004	protein kinase CK2 complex ; GO:0005956;small nucleolar ribonucleoprotein complex ; GO:0005732;eukaryotic translation initiation factor 3 complex ; GO:0005852;nuclear nucleosome ; GO:0000788
YGR150C	fatty acid beta-oxidation ; GO:0006635;Group I intron splicing ; GO:0000372;aerobic respiration ; GO:0009060;ribosomal small subunit assembly and maintenance ; GO:0000028	structural constituent of ribosome ; GO:0003735	mitochondrial small ribosomal subunit ; GO:0005763
YDL002C	histone acetylation ; GO:0016573;mitochondrion inheritance ; GO:0000001;chromatin silencing at HML and HMR (sensu Saccharomyces) ; GO:0006347;invasive growth ; GO:0007125;histone deacetylation ; GO:0016575;mitochondrial genome maintenance ; GO:0000002;chromatin silencing at ribosomal DNA (rDNA) ; GO:0000183;chromatin silencing at telomere ; GO:0006348	chromatin binding ; GO:0003682	nucleosome remodeling complex ; GO:0005679
YAL027W	double-strand break repair via single-strand annealing, removal of nonhomologous ends ; GO:0000736;35S primary transcript processing ; GO:0006365;nucleotide-excision repair, DNA incision, 5' to lesion ; GO:0006296;removal of nonhomologous ends ; GO:0000735	single-stranded DNA specific endodeoxyribonuclease activity ; GO:0000014;cyclin-dependent protein kinase inhibitor activity ; GO:0004861;ATP dependent RNA helicase activity ; GO:0004004	incipient bud site ; GO:0000131;shmoo tip ; GO:0005937;actin cap (sensu Saccharomyces) ; GO:0000143;exocyst ; GO:0000145;nucleotide excision repair factor 1 complex ; GO:0000110
YDL156W	processing of 20S pre-rRNA ; GO:0030490	DNA topoisomerase type I activity ; GO:0003917;ATP dependent DNA helicase activity ; GO:0004003;glutamate-5-semialdehyde dehydrogenase activity ; GO:0004350;ribonuclease H activity ; GO:0004523;phosphoglycerate kinase activity ; GO:0004618	nucleotide excision repair factor 4 complex ; GO:0000113;repairosome ; GO:0000108;cytoplasmic microtubule ; GO:0005881
YLR196W	mitotic spindle elongation ; GO:0000022;ER-associated protein catabolism ; GO:0030433;vacuolar acidification ; GO:0007035;snRNP protein-nucleus import ; GO:0006608;NLS-bearing substrate-nucleus import ; GO:0006607;snRNA-nucleus export ; GO:0006408;rRNA-nucleus export ; GO:0006407;protein-Golgi retention ; GO:0045053;ribosomal protein-nucleus import ; GO:0006610;ER to Golgi transport ; GO:0006888;…	snoRNA binding ; GO:0030515	small nucleolar ribonucleoprotein complex ; GO:0005732
YLL022C	histone acetylation ; GO:0016573	H3/H4 histone acetyltransferase activity ; GO:0004406	proteasome regulatory particle, base subcomplex (sensu Eukarya) ; GO:0008540;nuclear nucleosome ; GO:0000788
YNL107W	chromatin silencing at telomere ; GO:0006348	transcription factor activity ; GO:0003700	transcription factor TFIID complex ; GO:0005669
YBR043C	response to glucose stimulus ; GO:0009749;trehalose transport ; GO:0015771;alpha-glucoside transport ; GO:0000017;spore wall assembly (sensu Saccharomyces) ; GO:0007152	glucose transporter activity ; GO:0005355	integral to plasma membrane ; GO:0005887
YBR233W	mRNA localization, intracellular ; GO:0008298	translation elongation factor activity ; GO:0003746;glucose-6-phosphate isomerase activity ; GO:0004347	eukaryotic translation initiation factor 3 complex ; GO:0005852;CCR4-NOT core complex ; GO:0030015;transcription factor TFIID complex ; GO:0005669
YLR409C	processing of 20S pre-rRNA ; GO:0030490	snoRNA binding ; GO:0030515	small nucleolar ribonucleoprotein complex ; GO:0005732
YJL010C	ribosomal large subunit biogenesis ; GO:0042273	ATP dependent RNA helicase activity ; GO:0004004	small nucleolar ribonucleoprotein complex ; GO:0005732
YDR314C	nucleotide-excision repair, DNA duplex unwinding ; GO:0000717;transcription initiation from Pol II promoter ; GO:0006367;negative regulation of transcription from Pol II promoter, mitotic ; GO:0007070	single-stranded DNA specific endodeoxyribonuclease activity ; GO:0000014;ATP dependent DNA helicase activity ; GO:0004003;DNA strand annealing activity ; GO:0000739	transcription factor TFIIH complex ; GO:0005675
