# Supplementary material for: AVID: An integrative framework for discovering functional relationships among proteins
Source: BMC Bioinformatics. 2005 Jun 1;6:136. doi: 10.1186/1471-2105-6-136 (PMC1177925; doi:10.1186/1471-2105-6-136)
Supplement: Additional File 8 — Contingency tables for the naïve Bayesian analysis [file 1471-2105-6-136-S8.xls]

## Sheet: MF_15_bayesScore
Jiang & Keating
AVID: An integrative framework for discovering functional relationships among proteins
Additional file 8
Contingency tables for naïve Baysian method
The tables describe the overlap between different data sources (column one) and the reference sets of GO annotated proteins used for training AVID
	pos are pairs sharing GO annotation, neg are pairs that do not
Molecular function
UCSF localization	pos	neg	sum(pos)	sum(neg)	P(UCSF|pos)	P(UCSF|neg)	L
(+)	18764	222854	18764	222854	0.4372	0.135	3.24
(-)	24150	1428134	42914	1650988	0.5628	0.865	0.65
yeast 2-hybrid	pos	neg	sum(pos)	sum(neg)	P(y2h|pos)	P(y2h|neg)	L
(+)	220	1012	220	1012	0.0134	0.0009	14.36
(-)	16206	1084012	16426	1085024	0.9866	0.9991	0.99
MIPS complex	pos	neg	sum(pos)	sum(neg)	P(MIPS|pos)	P(MIPS|neg)	L
(+)	15792	17880	15792	17880	0.293	0.0132	22.19
(-)	38106	1336004	53898	1353884	0.707	0.9868	0.72
sequence similarity	pos	neg	sum(pos)	sum(neg)	P(seq|pos)	P(seq|neg)	L
(+)	3720	4292	3720	4292	0.1278	0.0025	51.46
(-)	25384	1723554	29104	1727846	0.8722	0.9975	0.87
Microarray	pos	neg	sum(pos)	sum(neg)	P(Microarray|pos)	P(Microarray|neg)	L
0.9	72	334	6752	340886	0.0012	0.0001	10.29
0.8	584	6742	7336	347628	0.0095	0.0023	4.14
0.7	1494	28484	8830	376112	0.0242	0.0097	2.5
0.6	2386	68382	11216	444494	0.0386	0.0232	1.67
0.5	3438	121778	14654	566272	0.0556	0.0413	1.35
0.4	4642	184526	19296	750798	0.0751	0.0625	1.2
0.3	5770	244378	25066	995176	0.0934	0.0828	1.13
0.2	6470	296014	31536	1291190	0.1047	0.1003	1.04
0.1	6348	323894	37884	1615084	0.1027	0.1098	0.94
0	6062	326298	43946	1941382	0.0981	0.1106	0.89
-0.1	5438	298152	49384	2239534	0.088	0.1011	0.87
-0.2	4262	249276	53646	2488810	0.069	0.0845	0.82
-0.3	3120	186694	56766	2675504	0.0505	0.0633	0.8
-0.4	2210	128188	58976	2803692	0.0358	0.0435	0.82
-0.5	1324	78906	60300	2882598	0.0214	0.0267	0.8
-0.6	886	42262	61186	2924860	0.0143	0.0143	1
-0.7	474	18612	61660	2943472	0.0077	0.0063	1.22
-0.8	124	5786	61784	2949258	0.002	0.002	1.02
-0.9	14	886	61798	2950144	0.0002	0.0003	0.75
Biological process
UCSF localization	pos	neg	sum(pos)	sum(neg)	P(UCSF|pos)	P(UCSF|neg)	L
(+)	9640	236000	9640	236000	0.3445	0.1145	3.01
(-)	18340	1825490	27980	2061490	0.6555	0.8855	0.74
yeast 2-hybrid	pos	neg	sum(pos)	sum(neg)	P(y2h|pos)	P(y2h|neg)	L
(+)	412	1464	412	1464	0.02	0.0009	21.14
(-)	20196	1546684	20608	1548148	0.98	0.9991	0.98
MIPS complex	pos	neg	sum(pos)	sum(neg)	P(MIPS|pos)	P(MIPS|neg)	L
(+)	5948	22662	5948	22662	0.2195	0.0153	14.38
(-)	21154	1461906	27102	1484568	0.7805	0.9847	0.79
sequence similarity	pos	neg	sum(pos)	sum(neg)	P(seq|pos)	P(seq|neg)	L
(+)	7406	6029	7406	6029	0.2916	0.0035	82.84
(-)	17996	1707011	25402	1713040	0.7084	0.9965	0.71
Microarray	pos	neg	sum(pos)	sum(neg)	P(Microarray|pos)	P(Microarray|neg)	L
0.9	88	518	6122	510816	0.0018	0.0001	13.65
0.8	582	10044	6704	520860	0.0121	0.0026	4.66
0.7	1126	41450	7830	562310	0.0234	0.0107	2.18
0.6	1950	99636	9780	661946	0.0405	0.0258	1.57
0.5	2988	173194	12768	835140	0.0621	0.0448	1.39
0.4	3734	254164	16502	1089304	0.0776	0.0657	1.18
0.3	4434	329472	20936	1418776	0.0922	0.0852	1.08
0.2	4992	388544	25928	1807320	0.1038	0.1005	1.03
0.1	5110	419104	31038	2226424	0.1062	0.1084	0.98
0	4936	414086	35974	2640510	0.1026	0.1071	0.96
-0.1	4162	371736	40136	3012246	0.0865	0.0961	0.9
-0.2	3076	304200	43212	3316446	0.0639	0.0787	0.81
-0.3	2154	226052	45366	3542498	0.0448	0.0585	0.77
-0.4	1316	152770	46682	3695268	0.0274	0.0395	0.69
-0.5	802	92634	47484	3787902	0.0167	0.024	0.7
-0.6	446	49174	47930	3837076	0.0093	0.0127	0.73
-0.7	144	21484	48074	3858560	0.003	0.0056	0.54
-0.8	34	6674	48108	3865234	0.0007	0.0017	0.41
-0.9	4	1094	48112	3866328	0.0001	0.0003	0.29
Cellular compartment
UCSF localization	pos	neg	sum(pos)	sum(neg)	P(UCSF|pos)	P(UCSF|neg)	L
(+)	11012	85928	11012	85928	0.6542	0.1017	6.43
(-)	5822	759350	16834	845278	0.3458	0.8983	0.38
yeast 2-hybrid	pos	neg	sum(pos)	sum(neg)	P(y2h|pos)	P(y2h|neg)	L
(+)	398	582	398	582	0.0438	0.001	42.08
(-)	8682	558100	9080	558682	0.9562	0.999	0.96
MIPS complex	pos	neg	sum(pos)	sum(neg)	P(MIPS|pos)	P(MIPS|neg)	L
(+)	16064	11998	16064	11998	0.7733	0.0128	60.25
(-)	4708	922736	20772	934734	0.2267	0.9872	0.23
sequence similarity	pos	neg	sum(pos)	sum(neg)	P(seq|pos)	P(seq|neg)	L
(+)	841	2641	841	2641	0.0584	0.0044	13.16
(-)	13555	592143	14396	594784	0.9416	0.9956	0.95
Microarray	pos	neg	sum(pos)	sum(neg)	P(Microarray|pos)	P(Microarray|neg)	L
0.9	66	226	3186	187886	0.0024	0.0002	15.88
0.8	320	4206	3506	192092	0.0119	0.0029	4.14
0.7	836	16952	4342	209044	0.031	0.0116	2.68
0.6	1202	38558	5544	247602	0.0446	0.0263	1.7
0.5	1852	65340	7396	312942	0.0686	0.0445	1.54
0.4	2132	95374	9528	408316	0.079	0.065	1.22
0.3	2668	124998	12196	533314	0.0989	0.0852	1.16
0.2	2868	147048	15064	680362	0.1063	0.1002	1.06
0.1	2776	157898	17840	838260	0.1029	0.1076	0.96
0	2500	157554	20340	995814	0.0927	0.1074	0.86
-0.1	2112	141720	22452	1137534	0.0783	0.0966	0.81
-0.2	1618	117292	24070	1254826	0.06	0.0799	0.75
-0.3	1204	86382	25274	1341208	0.0446	0.0589	0.76
-0.4	770	58766	26044	1399974	0.0285	0.04	0.71
-0.5	496	35788	26540	1435762	0.0184	0.0244	0.75
-0.6	260	19726	26800	1455488	0.0096	0.0134	0.72
-0.7	138	8874	26938	1464362	0.0051	0.006	0.85
-0.8	38	2770	26976	1467132	0.0014	0.0019	0.75
-0.9	4	384	26980	1467516	0.0001	0.0003	0.57
